# Supplementary material for: Effect of microwave irradiation cycles on the pore structures and fractal dimension of coals with different ranks
Source: PLoS One. 2026 Jul 29;21(7):e0343007. doi: 10.1371/journal.pone.0343007 (PMC13419212; doi:10.1371/journal.pone.0343007)
Supplement: S1 Data — (ZIP) [file pone.0343007.s001.zip]

Archive with 8 entries (7 files):
- S1 Data. Minimal data set/
- S1 Data. Minimal data set/FHH data.xlsx
- S1 Data. Minimal data set/Low temperature N2 adsorptiondesorption data.xlsx
- S1 Data. Minimal data set/Macropore size distribution data.xlsx
- S1 Data. Minimal data set/Menger data.xlsx
- S1 Data. Minimal data set/Mercury injection data.xlsx
- S1 Data. Minimal data set/Micropore and small pore size distribution data.xlsx
- S1 Data. Minimal data set/The volume and specific surface area data.xlsx
