# Supplementary material for: Effect of microwave irradiation cycles on the pore structures and fractal dimension of coals with different ranks
Source: PLoS One. 2026 Jul 29;21(7):e0343007. doi: 10.1371/journal.pone.0343007 (PMC13419212; doi:10.1371/journal.pone.0343007)
Supplement: S1 Data — (ZIP) [file pone.0343007.s001.zip › S1 Data. Minimal data set/FHH data.xlsx]

## Sheet: Subbituminous coal
Raw coal				1 cylce				3 cylces				5 cylces				10 cylces
P/P0>0.5		P/P0<0.5		P/P0>0.5		P/P0<0.5		P/P0>0.5		P/P0<0.5		P/P0>0.5		P/P0<0.5		P/P0>0.5		P/P0<0.5
ln(ln(P/P0))	lnV	ln(ln(P/P0))	lnV	ln(ln(P/P0))	lnV	ln(ln(P/P0))	lnV	ln(ln(P/P0))	lnV	ln(ln(P/P0))	lnV	ln(ln(P/P0))	lnV	ln(ln(P/P0))	lnV	ln(ln(P/P0))	lnV	ln(ln(P/P0))	lnV
-0.38071	-0.95345	1.47843	-1.71413	-0.43655	-0.92432	1.57141	-1.80254	-0.39241	-0.94848	1.62849	-1.87223	-0.48742	-0.88858	1.57658	-1.97775	-0.37044	-0.90478	1.57684	-1.98333
-0.52831	-0.89539	1.29877	-1.58314	-0.58342	-0.84597	1.1294	-1.55117	-0.51255	-0.87352	1.30991	-1.77325	-0.63185	-0.78548	1.30015	-1.78677	-0.52801	-0.80726	1.30015	-1.94003
-0.68824	-0.82901	1.04083	-1.4378	-0.69433	-0.77329	0.93575	-1.47745	-0.59614	-0.8225	1.07793	-1.64818	-0.79799	-0.68568	1.05893	-1.67158	-0.69651	-0.71186	1.14535	-1.7885
-0.85444	-0.7604	0.94216	-1.39026	-0.79973	-0.71096	0.78773	-1.42221	-0.67591	-0.76819	0.92946	-1.56389	-0.98713	-0.59493	0.95073	-1.57205	-0.89237	-0.60702	0.98437	-1.75267
-1.05105	-0.67792	0.82479	-1.34331	-0.97047	-0.63692	0.68738	-1.37038	-0.79003	-0.69987	0.82171	-1.50616	-1.19505	-0.50112	0.84418	-1.5	-1.01507	-0.53907	0.88016	-1.63358
-1.26611	-0.59124	0.74329	-1.31137	-1.16147	-0.55851	0.60791	-1.31156	-0.94868	-0.62034	0.71926	-1.46331	-1.43841	-0.40572	0.76369	-1.4292	-1.20511	-0.45514	0.78279	-1.56882
-1.5266	-0.49898	0.66936	-1.28053	-1.40804	-0.45564	0.5168	-1.2714	-1.10675	-0.54659	0.61662	-1.38994	-1.67372	-0.32299	0.6959	-1.40291	-1.40757	-0.37768	0.71359	-1.52056
-1.64405	-0.45416	0.59848	-1.25134	-1.60219	-0.39372	0.45726	-1.25285	-1.33347	-0.46483	0.52579	-1.34996	-1.9007	-0.25479	0.63246	-1.37733	-1.57777	-0.31888	0.6548	-1.49366
-1.85491	-0.39008	0.53267	-1.22775	-1.75833	-0.34296	0.3691	-1.2239	-1.57189	-0.38521	0.44315	-1.29993	-2.13549	-0.19092	0.56702	-1.3524	-1.76345	-0.25503	0.57205	-1.44757
-2.05374	-0.33654	0.46956	-1.20251	-1.95167	-0.28744	0.30399	-1.21402	-1.71779	-0.32646	0.34145	-1.26206	-2.35477	-0.13453	0.49961	-1.32806	-1.95655	-0.20283	0.5146	-1.39207
-2.29776	-0.27946	0.31831	-1.16514	-2.16657	-0.23145	0.2307	-1.18803	-1.87018	-0.27821	0.27249	-1.22102	-2.62869	-0.05422	0.39171	-1.26969	-2.12553	-0.15692	0.41049	-1.35414
-2.6139	-0.21335	0.17747	-1.12883	-2.45373	-0.16884	0.16353	-1.16181	-2.12468	-0.20824	0.1678	-1.19333	-3.14216	0.05097	0.27088	-1.23646	-2.39933	-0.0918	0.26124	-1.31965
-3.07136	-0.13192	0.03616	-1.08901	-2.84421	-0.09207	0.0736	-1.12732	-2.40951	-0.14603	0.0821	-1.15874	-3.56939	0.16459	0.18103	-1.22102	-2.71195	-0.01734	0.14052	-1.26752
-3.88889	-0.01573	-0.10012	-1.0476	-3.21681	-0.02625	-0.01574	-1.09491	-2.6765	-0.09345	-0.03578	-1.1163	-3.91516	0.21733	0.08843	-1.18208	-3.04349	0.06631	0.03948	-1.21929
		-0.23847	-0.99984			-0.10987	-1.05492	-3.07907	-0.0292	-0.12265	-1.07535			-0.0471	-1.12178	-3.47591	0.16913	-0.09621	-1.12424
								-3.35284	0.0204	-0.20135	-1.03595			-0.19233	-1.04768	-3.86231	0.22437	-0.23362	-1.01399
								-3.73502	0.08292	-0.2902	-0.99131			-0.33675	-0.97763

## Sheet: Bituminous coal
Raw coal				1 cylce				3 cylces				5 cylces				10 cylces
P/P0>0.5		P/P0<0.5		P/P0>0.5		P/P0<0.5		P/P0>0.5		P/P0<0.5		P/P0>0.5		P/P0<0.5		P/P0>0.5		P/P0<0.5
ln(ln(P/P0))	lnV	ln(ln(P/P0))	lnV	ln(ln(P/P0))	lnV	ln(ln(P/P0))	lnV	ln(ln(P/P0))	lnV	ln(ln(P/P0))	lnV	ln(ln(P/P0))	lnV	ln(ln(P/P0))	lnV	ln(ln(P/P0))	lnV	ln(ln(P/P0))	lnV
-0.42982	-0.67309	-0.28574	-0.73741	-0.36683	-0.67233	-0.31547	-0.72782	-0.35289	-0.65005	-0.19562	-0.69135	-0.32972	-0.6481	-0.22841	-0.73752	-0.14554	-0.67775	-0.01023	-0.78591
-0.58045	-0.65112	-0.10268	-0.78367	-0.51617	-0.6409	-0.20138	-0.77164	-0.47952	-0.62224	-0.07324	-0.73289	-0.4385	-0.62498	-0.11283	-0.78329	-0.28786	-0.62538	0.12574	-0.84762
-0.74358	-0.65645	0.02493	-0.83389	-0.65629	-0.62562	-0.10521	-0.80645	-0.61858	-0.59517	0.02563	-0.77218	-0.55161	-0.60991	0.00815	-0.83165	-0.43177	-0.59314	0.26831	-0.93418
-0.92163	-0.64055	0.15847	-0.89204	-0.81655	-0.6181	-0.02354	-0.83892	-0.76074	-0.57745	0.14538	-0.82453	-0.67042	-0.58762	0.13548	-0.89241	-0.58123	-0.56863	0.41658	-1.05743
-1.11914	-0.65154	0.28712	-0.96873	-0.92643	-0.6181	0.06142	-0.88147	-0.88679	-0.5686	0.25894	-0.89347	-0.74703	-0.58034	0.24967	-0.96127	-0.74493	-0.54063	0.57689	-1.20765
-1.34408	-0.66806	0.43159	-1.04182	-1.09752	-0.61061	0.16783	-0.93156	-1.01551	-0.55984	0.34215	-0.97265	-0.86295	-0.5659	0.38295	-1.05418	-0.92242	-0.51299	0.79352	-1.42867
-1.62572	-0.65099	0.59327	-1.14166	-1.25655	-0.62583	0.26894	-0.99168	-1.13141	-0.55118	0.45287	-1.05641	-0.96493	-0.55877	0.47142	-1.15382	-1.1185	-0.49205
-1.97619	-0.60712	0.81245	-1.28237	-1.45161	-0.61065	0.35762	-1.06425	-1.23975	-0.54266	0.58746	-1.17258	-1.06786	-0.54461	0.58371	-1.24276	-1.35156	-0.47055
-2.2049	-0.53794			-1.67173	-0.5883	0.45218	-1.12841	-1.40527	-0.53411	0.76893	-1.30312	-1.19108	-0.53763	0.77234	-1.38765	-1.6243	-0.43939
-2.48524	-0.46312			-1.87268	-0.54511	0.58647	-1.23792	-1.58315	-0.52567			-1.31878	-0.51688			-1.9846	-0.35384
-2.8704	-0.31667			-2.15615	-0.49026	0.75863	-1.40284	-1.71314	-0.51736			-1.49145	-0.49608			-2.21303	-0.30505
-2.95552	-0.26895			-2.47822	-0.41933			-1.88711	-0.47726			-1.68153	-0.45011			-2.50698	-0.2178
				-2.77766	-0.34152			-2.04087	-0.43875			-1.8408	-0.37002			-2.89687	-0.1477
				-3.05945	-0.21706			-2.2778	-0.38719			-2.02477	-0.30519			-2.98674	-0.08887
				-3.5445	-0.04882			-2.52686	-0.28519			-2.22895	-0.24639			-3.67909	0.10285
								-2.78418	-0.1783			-2.47887	-0.17967			-3.87355	0.26246
								-3.08044	-0.11028			-2.7543	-0.11902
								-3.4951	-0.01972			-3.09328	-0.05168
												-3.54628	-0.009

## Sheet: Anthracite coal
Raw coal				1 cylce				3 cylces				5 cylces				10 cylces
P/P0>0.5		P/P0<0.5		P/P0>0.5		P/P0<0.5		P/P0>0.5		P/P0<0.5		P/P0>0.5		P/P0<0.5		P/P0>0.5		P/P0<0.5
ln(ln(P/P0))	lnV	ln(ln(P/P0))	lnV	ln(ln(P/P0))	lnV	ln(ln(P/P0))	lnV	ln(ln(P/P0))	lnV	ln(ln(P/P0))	lnV	ln(ln(P/P0))	lnV	ln(ln(P/P0))	lnV	ln(ln(P/P0))	lnV	ln(ln(P/P0))	lnV
-0.42864	-0.40776	0.77298	-1.26135	-0.45783	-0.42012	0.76668	-1.32837	-0.48015	-0.43291	0.75785	-1.33895	-0.51128	-0.43501	0.7093	-1.37129	-0.49583	-0.45857	0.74294	-1.36211
-0.5821	-0.3969	0.68551	-1.1333	-0.61257	-0.38478	0.68525	-1.21308	-0.67525	-0.3964	0.68665	-1.25649	-0.7111	-0.3889	0.61524	-1.23522	-0.6942	-0.40375	0.67088	-1.28826
-0.74229	-0.37293	0.60463	-1.01261	-0.76584	-0.35905	0.60989	-1.08332	-0.82361	-0.3661	0.59879	-1.13922	-0.88804	-0.34848	0.4784	-1.07423	-0.92103	-0.34462	0.57994	-1.20241
-0.91905	-0.35759	0.47353	-0.87524	-0.91823	-0.33396	0.48348	-0.92289	-1.09451	-0.31282	0.47105	-0.99204	-1.10024	-0.29927	0.32182	-0.90656	-1.15323	-0.28879	0.46243	-1.0656
-1.11435	-0.33339	0.2674	-0.68681	-1.12684	-0.3015	0.27691	-0.73414	-1.37148	-0.25773	0.28065	-0.83236	-1.33886	-0.25238	0.15485	-0.75555	-1.41107	-0.23592	0.28705	-0.85468
-1.34283	-0.3218	0.129	-0.59998	-1.3699	-0.27388	0.12587	-0.62375	-1.6406	-0.21834	0.12436	-0.71327	-1.65041	-0.20757	-0.01226	-0.61992	-1.67418	-0.19494	0.12631	-0.68363
-1.61992	-0.30801	-0.00873	-0.52514	-1.66712	-0.23953	-0.01155	-0.55464	-1.90109	-0.18458	-0.01735	-0.62547	-1.89404	-0.16774	-0.17	-0.55194	-1.89582	-0.15563	-0.05001	-0.58218
-1.97644	-0.27957	-0.14656	-0.47621	-1.92933	-0.20998	-0.15447	-0.50451	-2.17325	-0.15598	-0.17659	-0.51601	-2.18403	-0.12656	-0.3367	-0.51626	-2.25852	-0.10642	-0.19864	-0.5184
-2.19834	-0.25714	-0.28699	-0.43716	-2.20723	-0.18131	-0.31139	-0.45675	-2.50472	-0.10869	-0.32816	-0.47639	-2.50406	-0.0815	-0.34632	-0.44741	-2.57963	-0.05955	-0.34632	-0.4792
-2.47731	-0.22853			-2.42373	-0.15691			-3.0743	-0.0381			-2.89076	-0.02793			-2.96446	0.00308
-2.87489	-0.1928			-2.75681	-0.1131			-3.34107	0.02111			-3.19751	0.02786			-3.24952	0.0572
-3.47159	-0.12411			-3.14507	-0.07748			-3.79146	0.08972			-3.56866	0.09001			-3.71463	0.13327
				-3.61187	-0.03392
				-3.95907	0.02518
				-4.49071	0.0998
