# Supplementary material for: Effect of microwave irradiation cycles on the pore structures and fractal dimension of coals with different ranks
Source: PLoS One. 2026 Jul 29;21(7):e0343007. doi: 10.1371/journal.pone.0343007 (PMC13419212; doi:10.1371/journal.pone.0343007)
Supplement: S1 Data — (ZIP) [file pone.0343007.s001.zip › S1 Data. Minimal data set/Low temperature N2 adsorptiondesorption data.xlsx]

## Sheet: Subbituminous coal
Raw coal				1 cylce				3 cylces				5 cylces				10 cylces
Relative pressure	Nitrogen absorption	Relative pressure	Nitrogen desorption	Relative pressure	Nitrogen absorption	Relative pressure	Nitrogen desorption	Relative pressure	Nitrogen absorption	Relative pressure	Nitrogen desorption	Relative pressure	Nitrogen absorption	Relative pressure	Nitrogen desorption	Relative pressure	Nitrogen absorption	Relative pressure	Nitrogen desorption
0.01245	0.18012	0.9965	1.24012	0.00812	0.16488	0.9958	1.3365	0.00612	0.15378	0.99642	1.34475	0.00792	0.13838	0.99512	1.37305	0.00791	0.13761	0.9935	1.45205
0.02561	0.20533	0.975	1.08543	0.04533	0.212	0.97868	1.21483	0.02458	0.16978	0.9872	1.27188	0.02548	0.1675	0.99512	1.40188	0.02548	0.1437	0.979	1.30168
0.05892	0.23745	0.93341	0.99027	0.07815	0.22822	0.95633	1.12542	0.05294	0.1924	0.96185	1.1605	0.05595	0.18795	0.97418	1.22581	0.04313	0.16721	0.95483	1.21535
0.07688	0.24901	0.90771	0.95855	0.11098	0.24118	0.94084	1.08735	0.07941	0.20932	0.94368	1.11291	0.0752	0.20762	0.94356	1.14578	0.06883	0.17331	0.92745	1.14824
0.10214	0.26098	0.88216	0.9368	0.1369	0.25401	0.91843	1.04658	0.10286	0.22176	0.92733	1.07845	0.09768	0.22313	0.92261	1.101	0.0897	0.19523	0.89684	1.10674
0.12211	0.26945	0.85661	0.91819	0.15936	0.2694	0.89429	1.01935	0.12836	0.23147	0.90558	1.04672	0.11693	0.2395	0.89844	1.07223	0.11219	0.20829	0.87107	1.08442
0.14185	0.27789	0.8518	0.91487	0.187	0.28044	0.86322	1.00029	0.15682	0.24909	0.87842	1.02031	0.13459	0.24588	0.87266	1.04669	0.12986	0.21859	0.84046	1.06532
0.16213	0.28612	0.82644	0.90365	0.20603	0.28569	0.83561	0.98393	0.18419	0.25925	0.84948	1.00186	0.15225	0.25225	0.84366	1.02755	0.14591	0.22455	0.8147	1.0462
0.18205	0.29295	0.80174	0.89205	0.23541	0.29408	0.79763	0.96757	0.21064	0.27255	0.8151	0.98606	0.17153	0.25862	0.80983	1.01163	0.17001	0.23514	0.77926	1.03032
0.20204	0.30044	0.7518	0.87134	0.25788	0.297	0.75966	0.94851	0.24488	0.28307	0.76805	0.96235	0.19242	0.26499	0.76473	0.98935	0.18769	0.24856	0.73416	1.01126
0.25289	0.31188	0.70226	0.85216	0.2838	0.30482	0.68238	0.91225	0.26895	0.29493	0.71918	0.94128	0.22775	0.28092	0.7148	0.96709	0.22145	0.25817	0.68745	0.98901
0.30295	0.32341	0.65192	0.83366	0.308	0.31292	0.61293	0.88336	0.30645	0.30321	0.66852	0.91756	0.26952	0.29041	0.66487	0.94484	0.27293	0.26723	0.64718	0.96994
0.35458	0.33655	0.60175	0.81445	0.34083	0.3239	0.56287	0.86155	0.33771	0.31388	0.61967	0.89913	0.30166	0.29493	0.61494	0.92579	0.31636	0.28153	0.61014	0.95406
0.40465	0.35078	0.55179	0.79436	0.37367	0.33457	0.5111	0.83167	0.38104	0.32749	0.57263	0.87803	0.33539	0.30664	0.56823	0.90353	0.35336	0.29544	0.56665	0.935
0.45483	0.36794	0.50179	0.76985	0.40822	0.34822	0.45263	0.62341	0.41289	0.34118	0.53102	0.85692	0.3852	0.3257	0.52635	0.88446	0.40322	0.3249	0.52477	0.91273
0.50491	0.38541	0.45377	0.5589	0.43242	0.35623	0.41648	0.5233	0.44148	0.35489	0.51291	0.8437	0.43822	0.35075	0.51024	0.8717	0.45309	0.36277	0.50544	0.89999
0.55455	0.40845	0.39807	0.44721	0.4687	0.37252	0.37682	0.46905	0.47326	0.37109	0.50386	0.8225	0.48964	0.3762	0.49573	0.83015	0.50136	0.40463	0.46678	0.71452
0.60504	0.43648	0.32973	0.41412	0.49117	0.38064	0.31641	0.43908	0.50894	0.38733	0.48938	0.75089	0.54107	0.41124	0.47801	0.75342	0.55445	0.44608	0.4249	0.58025
0.65343	0.46748	0.27966	0.39542	0.524	0.3968	0.28016	0.42816	0.54938	0.41748	0.46948	0.66602	0.58766	0.4559	0.4603	0.65749	0.60755	0.49073	0.40396	0.53552
0.70499	0.50767	0.25058	0.38482	0.57236	0.42914	0.23527	0.4091	0.57641	0.43933	0.44958	0.61034	0.63748	0.50375	0.43613	0.58398	0.66386	0.54497	0.37819	0.5068
0.75433	0.55364	0.20048	0.37035	0.60689	0.46149	0.15068	0.37927	0.60128	0.46385	0.41159	0.52018	0.68891	0.5516	0.40876	0.52329	0.69602	0.58329	0.34115	0.48452
0.80471	0.60715	0.14079	0.35241	0.63798	0.49117			0.63519	0.49665	0.37903	0.47781	0.73883	0.60585	0.3862	0.49137	0.74107	0.63436	0.30893	0.46542
0.82432	0.63498			0.68461	0.52892			0.67892	0.53776	0.34465	0.45932	0.78875	0.6665	0.35077	0.4755	0.78291	0.68545	0.26061	0.44638
0.85516	0.677			0.73123	0.57206			0.71847	0.57892	0.31209	0.44348	0.82899	0.72398	0.30889	0.45324	0.81348	0.72696	0.22839	0.43368
0.87963	0.71424			0.783	0.63404			0.76831	0.62824	0.2741	0.43296	0.86117	0.77508	0.26702	0.43739	0.84244	0.77489	0.18007	0.41783
0.9044	0.75619			0.81754	0.67454			0.81249	0.68031	0.20892	0.40476	0.88853	0.8262	0.23319	0.4215	0.86819	0.81642	0.14303	0.40835
0.92937	0.80787			0.8417	0.70967			0.83572	0.72147	0.1435	0.38375	0.90945	0.87413	0.18972	0.40885	0.88748	0.85477
0.9547	0.87641			0.86759	0.75018			0.85719	0.75714			0.93037	0.92847	0.14623	0.3962	0.91322	0.91229
0.97974	0.98439			0.89175	0.79338			0.88739	0.81201			0.95773	1.05229			0.93575	0.98281
0.9857	1.03489			0.91762	0.84464			0.91406	0.86413			0.97222	1.17891			0.95345	1.06856
0.9947	1.13625			0.94348	0.91204			0.93351	0.91078			0.98026	1.24275			0.96954	1.18427
0.99902	1.24178			0.96071	0.97409			0.95504	0.97122			0.9883	1.25471			0.9792	1.25153
				0.97791	1.05765			0.96562	1.02061			0.99313	1.38311			0.98724	1.25771
				0.98475	1.13318			0.97641	1.08646							0.99045	1.33131
				0.98816	1.1899			0.98358	1.15781							0.99206	1.44291
				0.9933	1.24933			0.99261	1.25386

## Sheet: Bituminous coal
Raw coal				1 cylce				3 cylces				5 cylces				10 cylces
Relative pressure	Nitrogen absorption	Relative pressure	Nitrogen desorption	Relative pressure	Nitrogen absorption	Relative pressure	Nitrogen desorption	Relative pressure	Nitrogen absorption	Relative pressure	Nitrogen desorption	Relative pressure	Nitrogen absorption	Relative pressure	Nitrogen desorption	Relative pressure	Nitrogen absorption	Relative pressure	Nitrogen desorption
0.0115	0.04985	0.99675	1.9501	0.01012	0.04075	0.9998	2.00905	0.00925	0.04895	0.99806	2.04512	0.00868	0.05302	0.9998	2.00905	0.0114	0.07888	0.99562	2.15565
0.02295	0.06072	0.97221	1.16188	0.02739	0.06933	0.98654	1.64416	0.03177	0.07816	0.9754	1.22478	0.03032	0.08571	0.9879	1.49669	0.02295	0.09489	0.9734	1.17285
0.05732	0.09674	0.93118	0.80455	0.04465	0.08974	0.97615	1.22183	0.0543	0.10736	0.96405	1.05112	0.04758	0.10611	0.98048	1.2343	0.05719	0.14045	0.93167	0.9263
0.08598	0.12158	0.90509	0.72378	0.07347	0.12651	0.93982	0.88149	0.08244	0.14146	0.94894	0.9401	0.07496	0.1388	0.9659	1.04977	0.08595	0.17769	0.90606	0.86899
0.11456	0.16064	0.88061	0.6783	0.0994	0.15919	0.92097	0.81584	0.10306	0.17066	0.93383	0.88212	0.10378	0.1797	0.94992	0.93083	0.11464	0.21151	0.88133	0.83361
0.13741	0.20058	0.85576	0.65151	0.11957	0.18777	0.8978	0.7584	0.12368	0.19996	0.91494	0.82894	0.12828	0.21649	0.92818	0.86517	0.13757	0.25431	0.85677	0.81509
0.16028	0.24124	0.83035	0.62328	0.13973	0.21226	0.88041	0.72555	0.14618	0.23405	0.89983	0.79506	0.14411	0.23691	0.90357	0.83183	0.16035	0.28429	0.83085	0.80057
0.20072	0.29858	0.80533	0.61658	0.15989	0.24494	0.84716	0.7009	0.16869	0.26814	0.8753	0.75149	0.16572	0.2696	0.87753	0.79076	0.20075	0.33604	0.80667	0.78084
0.27058	0.36182	0.77987	0.60199	0.18871	0.28582	0.80525	0.67216	0.19119	0.29735	0.84512	0.72718	0.19886	0.3064	0.84862	0.7702	0.2706	0.39975	0.78186	0.76667
0.32088	0.40488	0.73028	0.59451	0.22185	0.3185	0.7821	0.65162	0.22307	0.33147	0.80929	0.69802	0.23634	0.3473	0.80671	0.73734	0.32078	0.44094	0.73135	0.74858
0.37026	0.43781	0.67987	0.58928	0.25357	0.35529	0.74452	0.63108	0.25873	0.36561	0.78288	0.67856	0.27382	0.3841	0.77924	0.725	0.37197	0.4795	0.6816	0.73416
0.42182	0.47462	0.62996	0.58262	0.29971	0.39207	0.71273	0.62285	0.3019	0.40466	0.74329	0.65905	0.31129	0.4127	0.74312	0.70446	0.42124	0.50776	0.63042	0.71872
0.47203	0.48732	0.57816	0.57666	0.3444	0.42886	0.68238	0.61461	0.34695	0.43398	0.71311	0.64921	0.35021	0.43722	0.69978	0.69211	0.47243	0.53506	0.58102	0.69377
0.52172	0.51013	0.52975	0.55682	0.39198	0.45744	0.62749	0.60228	0.39389	0.46331	0.67539	0.63935	0.39779	0.47402	0.65211	0.67568	0.52238	0.55259	0.52915	0.6761
0.57141	0.52146	0.47736	0.52441	0.44244	0.48603	0.58416	0.59816	0.44458	0.49753	0.62639	0.62944	0.44537	0.49853	0.59867	0.65924	0.57166	0.5663	0.47749	0.64049
0.62163	0.51869	0.42742	0.49491	0.50011	0.51052	0.54948	0.58584	0.49527	0.52202	0.59244	0.62442	0.48718	0.52304	0.55966	0.64691	0.62203	0.58238	0.42737	0.6111
0.67175	0.527	0.37731	0.46118	0.55057	0.52682	0.49169	0.55299	0.53844	0.53674	0.5472	0.6097	0.52466	0.53527	0.5192	0.62228	0.67196	0.5987	0.3773	0.57779
0.7214	0.52124	0.32736	0.43357	0.59525	0.53493	0.45556	0.53656	0.5835	0.55147	0.49067	0.57565	0.56213	0.5434	0.48597	0.60175	0.72125	0.61137	0.32732	0.54199
0.77045	0.5127	0.27736	0.3971	0.64278	0.53897	0.41366	0.51192	0.62668	0.56133	0.44166	0.54645	0.5996	0.55565	0.44696	0.57712	0.77195	0.62466	0.27738	0.50673
0.82138	0.52153	0.22738	0.35111	0.67303	0.53897	0.36887	0.48318	0.66234	0.56632	0.39831	0.52693	0.62265	0.55971	0.41084	0.56069	0.82115	0.64443	0.22747	0.46558
0.87058	0.54492	0.17736	0.30337	0.71627	0.54302	0.32264	0.45444	0.69613	0.5713	0.3606	0.50261	0.65579	0.56785	0.38194	0.53427	0.87159	0.70199	0.17746	0.41991
0.8956	0.58395	0.11795	0.24427	0.75229	0.53482	0.28218	0.4257	0.72428	0.57627	0.31913	0.47345	0.68317	0.57191	0.35014	0.51965	0.8964	0.73709	0.11805	0.35975
0.92007	0.62932			0.79121	0.543	0.23593	0.37646	0.74867	0.5812	0.27954	0.43948	0.70911	0.58007	0.31114	0.49502	0.92172	0.80429
0.9449	0.72857			0.82868	0.55527	0.20557	0.33952	0.78247	0.58619	0.25126	0.40557	0.73794	0.58413	0.27502	0.46629	0.9463	0.86269
0.94928	0.76418			0.85752	0.57978	0.17089	0.31079	0.81438	0.59116	0.21545	0.37162	0.76532	0.59638	0.24466	0.43347	0.9508	0.91496
0.97422	1.03187			0.89068	0.61247	0.11888	0.26565	0.83502	0.59609	0.1721	0.328	0.79848	0.60864	0.21287	0.40885	0.97507	1.10832
0.97997	1.0988			0.91953	0.65749			0.85941	0.62048	0.12122	0.27952	0.8302	0.62499	0.16953	0.36784	0.97943	1.30012
0.99041	1.48056			0.93971	0.71069			0.87817	0.64484			0.85326	0.63724	0.12041	0.31453	0.9892	1.60395
0.995	1.94715			0.95417	0.80488			0.90257	0.67896			0.87632	0.65361			0.99412	2.16258
				0.97153	0.95235			0.9232	0.70818			0.89795	0.68636
				0.98314	1.09571			0.94009	0.75187			0.91958	0.71911
				0.99347	1.54645			0.9551	0.83669			0.93833	0.76415
				0.99505	1.81277			0.97011	0.89558			0.95566	0.82559
				0.99804	2.00533			0.98404	0.98047			0.97158	0.95257
								0.99153	1.45268			0.98471	1.24348
								0.99527	1.77378			0.99065	1.56718
								0.99714	2.04136			0.99671	2.07941
												0.99511	1.81299
												0.9981	2.0847

## Sheet: Anthracite coal
Raw coal				1 cylce				3 cylces				5 cylces				10 cylces
Relative pressure	Nitrogen absorption	Relative pressure	Nitrogen desorption	Relative pressure	Nitrogen absorption	Relative pressure	Nitrogen desorption	Relative pressure	Nitrogen absorption	Relative pressure	Nitrogen desorption	Relative pressure	Nitrogen absorption	Relative pressure	Nitrogen desorption	Relative pressure	Nitrogen absorption	Relative pressure	Nitrogen desorption
0.01149	0.05422	0.99512	1.14261	0.00956	0.05598	0.998	1.25525	0.01027	0.05161	0.99369	1.31443	0.01736	0.04827	0.99819	1.35332	0.02087	0.04323	0.99819	1.41674
0.02295	0.08823	0.96991	0.92971	0.0251	0.08536	0.98436	1.10024	0.02694	0.08956	0.96981	1.08812	0.02783	0.08371	0.96485	1.08928	0.02962	0.08119	0.97707	1.20855
0.05727	0.16922	0.92889	0.85125	0.05416	0.156	0.96683	1.02057	0.05604	0.15168	0.9566	1.0136	0.05928	0.15209	0.92803	0.96478	0.06283	0.14969	0.94899	1.03586
0.07473	0.20316	0.9048	0.82314	0.08904	0.21488	0.9396	0.92624	0.0893	0.21035	0.92459	0.94205	0.09249	0.20791	0.87719	0.891	0.1222	0.25612	0.91918	0.96465
0.11461	0.28327	0.87866	0.80386	0.11618	0.26491	0.90655	0.88191	0.1184	0.26212	0.88695	0.88838	0.131	0.25378	0.8211	0.84005	0.14143	0.27575	0.85783	0.88577
0.13741	0.32197	0.85438	0.78853	0.13748	0.29728	0.87737	0.84891	0.1371	0.28465	0.85307	0.85259	0.15722	0.29077	0.75801	0.78908	0.16764	0.30047	0.79825	0.83987
0.16032	0.36327	0.82923	0.77118	0.15878	0.33847	0.8385	0.8233	0.16204	0.32007	0.80416	0.81679	0.19919	0.34156	0.70017	0.75589	0.20435	0.34452	0.73166	0.79395
0.20076	0.41676	0.80431	0.76064	0.19756	0.39737	0.78797	0.79918	0.20156	0.37082	0.74397	0.77803	0.25167	0.40391	0.63884	0.7303	0.26382	0.42542	0.66158	0.7455
0.27075	0.50318	0.77927	0.74832	0.26739	0.47992	0.73356	0.77608	0.26607	0.43502	0.7007	0.75416	0.31115	0.46975	0.57575	0.6971	0.32154	0.50478	0.60725	0.71232
0.32056	0.54882	0.72861	0.73336	0.3217	0.53593	0.67722	0.75211	0.32225	0.49004	0.64803	0.72731	0.37239	0.53799	0.51968	0.67661	0.38627	0.55868	0.55291	0.68422
0.37109	0.59147	0.67896	0.71497	0.37213	0.57428	0.6364	0.73242	0.37426	0.53501	0.58221	0.70046	0.43013	0.57583	0.4706	0.65107	0.4405	0.59547	0.49683	0.65612
0.42161	0.62113	0.62845	0.70671	0.42449	0.6038	0.58588	0.71161	0.43252	0.5969	0.52767	0.67956	0.48962	0.59675	0.40928	0.61535	0.49298	0.61928	0.4355	0.6204
0.47212	0.64587	0.56966	0.69271	0.48074	0.63334	0.53148	0.6849	0.48663	0.62102	0.47875	0.65569	0.49298	0.63928	0.35321	0.57456	0.54386	0.63219	0.38643	0.58724
0.52132	0.66514	0.51918	0.68146	0.53118	0.65697	0.48095	0.66115	0.53865	0.64862	0.41291	0.62289	0.54896	0.64726	0.32165	0.54146	0.60685	0.66781	0.33211	0.53885
0.57194	0.6724	0.46871	0.6646	0.58161	0.6806	0.4149	0.63148	0.60108	0.67274	0.36401	0.58712	0.61195	0.6778	0.27785	0.49564	0.67159	0.70849	0.27779	0.47779
0.62125	0.68871	0.41439	0.63932	0.62817	0.69834	0.36439	0.59301	0.64478	0.69343	0.31887	0.54837	0.66268	0.70576	0.2323	0.43968	0.72934	0.74917	0.21471	0.39894
0.67106	0.69936	0.3756	0.61405	0.67084	0.71608	0.31193	0.54866	0.71555	0.73138	0.27373	0.50366	0.71692	0.74136	0.17096	0.35831	0.78358	0.78984	0.1639	0.33282
0.72027	0.71649	0.3349	0.58036	0.72321	0.73971	0.27113	0.51023	0.7759	0.7728	0.2192	0.43217	0.7694	0.77695	0.14293	0.32015	0.82906	0.82288	0.13587	0.28959
0.7702	0.72484	0.30004	0.54668	0.77559	0.76042	0.22256	0.44823	0.82377	0.80385	0.16842	0.3577	0.82533	0.81256	0.11839	0.27439	0.86054	0.85588	0.12009	0.26922
0.82044	0.73491	0.25163	0.49338	0.82796	0.787	0.18758	0.40099	0.86122	0.83145	0.14585	0.32193	0.86031	0.84557			0.90077	0.89905
0.87061	0.75611	0.2052	0.43447	0.86481	0.8106	0.16232	0.3626	0.89243	0.85558	0.11764	0.27724	0.89352	0.88112			0.927	0.94219
0.89495	0.77326	0.17811	0.4008	0.89583	0.83418	0.14482	0.33014	0.92155	0.89701			0.9215	0.92173			0.94972	1.00308
0.91946	0.7957	0.14137	0.34469	0.91522	0.85478	0.11568	0.28292	0.95483	0.96262			0.94598	0.97246			0.96195	1.05887
0.94514	0.82465			0.93848	0.89306			0.96522	1.02133			0.95996	1.02825			0.97593	1.14256
0.96941	0.88328			0.95785	0.92545			0.97769	1.09387			0.9722	1.09418			0.98991	1.28715
0.99517	1.04176			0.97336	0.96665			0.99225	1.34159			0.99669	1.37042			0.99691	1.41395
				0.9811	1.0255
				0.98885	1.10495
				0.9966	1.23211
