# Supplementary material for: Effect of microwave irradiation cycles on the pore structures and fractal dimension of coals with different ranks
Source: PLoS One. 2026 Jul 29;21(7):e0343007. doi: 10.1371/journal.pone.0343007 (PMC13419212; doi:10.1371/journal.pone.0343007)
Supplement: S1 Data — (ZIP) [file pone.0343007.s001.zip › S1 Data. Minimal data set/Macropore size distribution data.xlsx]

## Sheet: Subbituminous coal 
Raw coal		1 cylce		3 cylces		5 cylces		10 cylces
d	dV/d(logd)	d	dV/d(logd)	d	dV/d(logd)	d	dV/d(logd)	d	dV/d(logd)
189313	0.156	6.57359	0.04359	6.88171	0.04185	6.70112	0.04575	191432	0.2
171768	0.158	7.51998	0.0423	7.22169	0.03967	6.96366	0.0423	155240	0.208
142387	0.156	8.27831	0.04317	7.76341	0.0375	7.09876	0.03972	124229	0.2
119808	0.16	8.76953	0.0449	8.14694	0.03804	7.8146	0.03713	103189	0.203
102978	0.134	9.2899	0.04576	8.14694	0.03913	8.27831	0.03412	87925.6	0.164
87786.1	0.106	10.8335	0.0462	8.34576	0.03967	9.1131	0.03628	76394.5	0.136
75989.2	0.0817	11.4764	0.04577	8.54943	0.04076	9.47013	0.03843	67142	0.104
66318.2	0.0566	12.1574	0.04404	9.19075	0.04239	10.0321	0.04059	58919.4	0.0703
58311.8	0.0356	12.6337	0.04361	9.41504	0.04348	10.6274	0.04188	52585.9	0.0456
51638	0.0227	13.643	0.04146	9.6448	0.04457	11.699	0.04146	46959.6	0.0283
45986.9	0.0154	14.4525	0.03931	10.1213	0.04511	12.6337	0.04146	42189.4	0.0162
41377.1	0.0121	15.6072	0.03845	10.6213	0.04565	12.8788	0.03973	38335.8	0.0101
37692.6	0.00988	17.181	0.03802	11.418	0.04511	13.1286	0.03844	34983.2	0.0065
34449.3	0.00852	18.9136	0.03845	11.9821	0.04511	15.0188	0.03758	32143.4	0.00482
31657.3	0.00785	20.4246	0.03544	12.8809	0.04457	16.2186	0.03888	29782.8	0.0043
29283.3	0.0074	21.6365	0.03415	13.5173	0.04402	17.181	0.04061	27657.6	0.00383
27139.6	0.00706	24.2805	0.032	13.8472	0.04239	19.2805	0.04061	25776.1	0.00369
25233.5	0.00674	27.2475	0.03071	13.8472	0.04293	19.6546	0.03889	24160.3	0.00346
23581.8	0.00674	32.3915	0.02769	14.1851	0.0413	22.4842	0.0363	22653.8	0.00361
22080.3	0.00657	32.3915	0.02511	14.8859	0.03967	24.2805	0.03415	21271.2	0.00311
20726.4	0.00598	34.9793	0.02511	15.2492	0.03913	26.729	0.03415	20080.5	0.00278
19552.7	0.00573	35.6579	0.02511	16.7931	0.03859	27.7761	0.02941	18986.3	0.0027
18477.1	0.00566	38.5066	0.02511	18.4934	0.03859	27.7761	0.032	17980.5	0.00276
17492.1	0.00527	40.7916	0.02555	21.3719	0.03696	28.315	0.02683	17115.3	0.0024
16630.3	0.00507	44.905	0.02555	24.6985	0.03478	28.315	0.03502	16305.9	0.00258
15818.4	0.00508	45.7762	0.02426	25.9187	0.03315	32.3915	0.02425	15638.4	0.00305
15142.8	0.00519	48.4925	0.02253	29.2394	0.03152	36.3497	0.02641	15002.1	0.00291
14513	0.00495	50.3923	0.02081	32.1998	0.02826	44.905	0.02814	14421.4	0.00283
13937.5	0.00501	52.3666	0.01823	37.2118	0.02609	47.5696	0.02297	13915	0.00278
13454.2	0.00531	61.068	0.01608	40.9794	0.025	52.3666	0.01866	13503.6	0.00253
13061.8	0.00544	63.4605	0.01478	46.2297	0.0212	58.7657	0.01564	13100.8	0.00186
12727.4	0.00561	67.2262	0.01436	49.6976	0.01902	63.4605	0.01478	12712.4	0.00131
12384.7	0.00581	72.5969	0.01393	56.0649	0.0163	71.2153	0.01134	12335.3	0.00128
12101.6	0.006	79.9176	0.01307	63.248	0.01359	86.3023	0.01048	11964	0.00129
11827.1	0.00625	89.6834	0.01178	71.3515	0.01359	104.586	0.00877	11595.5	0.00129
11552.1	0.00619	96.8483	0.01135	84.4698	0.01196	136.868	0.00791	11239	0.00181
11267.7	0.00621	112.941	0.01006	104.94	0.01141	179.114	0.00706	10912.1	0.00235
10990.8	0.00567	126.742	0.01006	124.234	0.00924	234.4	0.00664	10614	0.00242
10740.9	0.00517	136.868	0.00877	147.075	0.0087	284.058	0.00492	10359.1	0.00255
10503.9	0.00473	153.592	0.00878	174.116	0.0087	386.301	0.00407	10114.2	0.00266
10277	0.00373	172.361	0.00792	238.212	0.00707	459.23	0.00364	9876.3	0.00274
10058.1	0.00316	197.176	0.00792	456.758	0.00435	556.519	0.00365	9643.4	0.00274
9838.42	0.00282	217.059	0.00706	671.777	0.00435	742.427	0.00236	9415.24	0.00272
9613.41	0.00323	243.584	0.00664	897.18	0.00326	953.098	0.00237	9188.75	0.00269
9382.3	0.00362	289.569	0.00621	1351.73	0.00272	1373.07	0.00238	8965.75	0.00214
9149.89	0.00431	344.236	0.00579	2242.77	0.00217	2016.46	0.00196	8738.02	0.00159
8915.6	0.00425	409.224	0.00493	2995.3	0.00217	2443.65	0.00197	8500.73	0.00105
8686.35	0.00473	525.346	0.00451	4300.39	0.00217	3453.41	0.00198	8271.24	0.000513
8464.3	0.00471	636.641	0.00365	6479.15	0.00217	4348.97	0.00155	8064.19	0
8251.38	0.00425	771.514	0.00366	10750.1	0.0038	5801.77	0.00199	7863.7	0
8042.72	0.00379	1009.65	0.00237	16591.9	0.00489	6637.05	0.00114	7669.29	0
7838.58	0.00381	1296.15	0.00238	24402.5	0.00543	7592.58	-0.000583305	7507.84	0
7653.09	0.00386	1632.28	0.00195	35035	0.00652	8685.68	0.00158	7352.78	0
7461.09	0.00342	2016.46	0.0011	42488.6	0.01413	10938.1	0.00158	7206.71	0
7281.06	0.00353	2351.52	0.0011	46790.4	0.02228	14314.4	0.00159	7061.6	0
7109.8	0.00358	3197.92	0.00111	51527.8	0.03207	19466.6	0.00203	6931.48	0
6955.98	0.00373	3950.59	0.00155	56744.9	0.03967	27510.6	0.00463	6803.07	0.000133
6812.22	0.00337	4607.03	0.00199	59548.3	0.05489	35317	0.00679	6673.99	0.000348
6670.97	0.00307	6146.04	0.002	64015.1	0.06685	43629.2	0.01757	6412.02	0.00061
6544.85	0.00269	7739.88	0.002	67177.7	0.07989	48960.6	0.03223	6000.31	0.000874
6160.46	0.00232	9561.55	0.00373	70496.5	0.0913	54943.5	0.04	5478.88	0.00116
4780.69	0.00202	12274.7	0.00374	73979.3	0.10163	57096.1	0.0512	4910.92	0.00144
3310.05	0.00173	16063.5	0.00461	79528.6	0.11413	61657.5	0.06371	4350	0.00157
2202.54	0.0017	19844.3	0.00462	83457.6	0.12283	64073.1	0.07535	3837.13	0.00163
1470.37	0.00204	24514.9	0.00592	87580.7	0.13152	65316.2	0.08569	3415.74	0.00167
1003.12	0.00243	28588.4	0.00679	96448	0.14402	69192	0.09474	3064.71	0.00171
717.07	0.00285	33338.7	0.00808	103683	0.15598	73297.7	0.10854	2768.64	0.00172
536.86	0.00332	37412.6	0.01067	108805	0.16467	77647.1	0.11759	2508.97	0.00172
415.89	0.00389	40401.5	0.01197	111460	0.16902	80689.1	0.12708	2278.49	0.00173
332.23	0.00455	43629.2	0.01499	119821	0.17283	87135.4	0.1357	2068.54	0.00179
272.59	0.00538	45338.5	0.01887	122745	0.17446	94096.7	0.14691	1876.02	0.00182
229.02	0.00642	48028.8	0.02318	138472	0.17609	101614	0.162	1697.03	0.0019
196.24	0.00761	52872.1	0.03008	156213	0.17446	107644	0.17148	1531.37	0.00202
171.04	0.0089	57096.1	0.04	180528	0.175	114031	0.17881	1377.43	0.00222
151.19	0.0102	58203.8	0.04733	213719	0.17337	118499	0.18269	1235.25	0.00245
135.27	0.0116	61657.5	0.05552			127966	0.18054	1103.59	0.00272
122.21	0.0128	67875.1	0.07233			152124	0.18313	982.93	0.003
111.35	0.0138	67875.1	0.08483			158084	0.18572	871.73	0.00325
102.16	0.0147	74719.7	0.09561			170713	0.18314	770.34	0.00345
94.32	0.0154	79153.5	0.1107			206879	0.18012	677.78	0.00361
87.53	0.0158	85477.1	0.12363					594.5	0.00371
81.62	0.0161	94096.7	0.13958					519.7	0.00379
76.4	0.0162	105595	0.15553					453.61	0.00391
71.78	0.0162	114031	0.16631					395.61	0.00409
67.65	0.0161	132979	0.17106					345.53	0.00433
63.94	0.0161	143603	0.16761					302.45	0.00463
60.59	0.0163	161151	0.16675					265.84	0.00498
57.56	0.0167	195291	0.16633					234.73	0.00529
54.79	0.0173							208.48	0.00551
52.26	0.0183							186.2	0.00568
49.93	0.0193							167.35	0.00579
47.79	0.0203							151.28	0.00588
45.81	0.021							137.59	0.00603
43.97	0.0216							125.81	0.00634
42.27	0.0218							115.66	0.00676
40.68	0.0218							106.82	0.00726
39.19	0.0217							99.12	0.00783
37.81	0.0217							92.34	0.00839
36.5	0.0218							86.35	0.00882
35.28	0.0222							81.03	0.00926
34.13	0.0228							76.29	0.00982
33.04	0.0234							72.03	0.0105
32.02	0.0241							68.2	0.0114
31.05	0.0247							64.73	0.0127
30.13	0.0252							61.6	0.0141
29.26	0.0257							58.74	0.0152
28.44	0.0261							56.13	0.0162
27.66	0.0265							53.74	0.0175
26.91	0.027							51.56	0.0187
26.2	0.0279							49.54	0.0201
25.52	0.0289							47.7	0.0223
24.88	0.03							45.99	0.0252
24.26	0.0311							44.43	0.0276
23.67	0.0323							42.97	0.0295
23.11	0.0333							41.62	0.0309
22.57	0.0339							40.37	0.0314
22.06	0.0345							39.19	0.0304
21.56	0.0349							38.09	0.0291
21.08	0.0351							37.05	0.0281
20.62	0.0351							36.06	0.027
20.18	0.0349							35.13	0.0255
19.75	0.0348							34.23	0.0242
19.34	0.0348							33.38	0.0231
18.94	0.0348							32.55	0.0217
18.56	0.0351							31.76	0.0207
18.19	0.0359							30.99	0.0206
17.83	0.0368							30.26	0.0217
17.49	0.0381							29.54	0.024
17.15	0.0395							28.85	0.0274
16.82	0.0412							28.18	0.0308
16.51	0.0428							27.53	0.0337
16.2	0.0443							26.91	0.0357
15.91	0.0456							26.3	0.0365
15.62	0.0465							25.71	0.0362
15.34	0.047							25.14	0.0353
15.07	0.0474							24.59	0.0344
14.8	0.0476							24.06	0.0336
14.55	0.0477							23.55	0.0334
14.3	0.0481							23.06	0.0339
14.06	0.0489							22.58	0.035
13.82	0.0496							22.12	0.0364
13.59	0.0504							21.67	0.0384
13.37	0.0513							21.23	0.0401
13.15	0.052							20.81	0.041
12.94	0.0523							20.4	0.0407
12.74	0.0523							19.99	0.0397
12.54	0.0519							19.59	0.0376
12.34	0.0512							19.18	0.0355
12.15	0.0504							18.78	0.0336
11.97	0.0498							18.37	0.0327
11.79	0.0495							17.96	0.0328
11.61	0.0498							17.56	0.0336
11.44	0.0503							17.16	0.0347
11.27	0.0508							16.77	0.036
11.1	0.0511							16.4	0.0373
10.93	0.0514							16.04	0.0382
10.76	0.0514							15.69	0.0387
10.59	0.0512							15.35	0.0389
10.41	0.0513							15.02	0.0389
10.24	0.0515							14.71	0.0386
10.06	0.0518							14.4	0.038
9.89	0.052							14.11	0.0375
9.72	0.0519							13.82	0.0371
9.56	0.0516							13.55	0.037
9.4	0.0513							13.28	0.0371
9.24	0.0508							13.02	0.0375
9.09	0.0502							12.77	0.0382
8.94	0.0497							12.52	0.0388
8.8	0.0492							12.29	0.0393
8.66	0.0484							12.06	0.0395
8.52	0.0476							11.84	0.0394
8.38	0.0469							11.62	0.0387
8.25	0.046							11.41	0.0378
8.13	0.045							11.21	0.0368
8	0.0443							11.01	0.0356
7.88	0.0438							10.82	0.0346
7.76	0.0433							10.63	0.0334
7.65	0.0429							10.45	0.0324
7.54	0.043							10.27	0.0315
7.43	0.043							10.1	0.0313
7.33	0.0444							9.93	0.0313
7.22	0.0447							9.77	0.032
7.13	0.0454							9.61	0.0333
								9.46	0.0345
								9.31	0.0348
								9.17	0.0344
								9.03	0.0332
								8.89	0.031
								8.76	0.0281
								8.63	0.0251
								8.5	0.0226
								8.37	0.0206
								8.24	0.0196
								8.11	0.0201
								7.98	0.0221
								7.84	0.0251
								7.7	0.0292
								7.57	0.0334
								7.44	0.0377
								7.33	0.0437
								7.22	0.0464
								7.15	0.0495

## Sheet: Bituminous coal
Raw coal		1 cylce		3 cylces		5 cylces		10 cylces
d	dV/d(logd)	d	dV/d(logd)	d	dV/d(logd)	d	dV/d(logd)	d	dV/d(logd)
56526.9	0.285	6.86649	0.02506	6.63081	0.0255	6.70704	0.02064	210780	0.263
54527.5	0.291	7.72245	0.02506	7.71322	0.02393	7.36795	0.01916	198176	0.326
49621.1	0.293	8.28643	0.02359	8.74944	0.02395	7.90604	0.01769	180562	0.382
45230.6	0.319	9.10298	0.02359	9.67779	0.02396	8.48343	0.01327	159068	0.454
41274.2	0.3	10.2377	0.02211	12.1421	0.0224	10.7303	0.01032	141397	0.544
37365.7	0.283	11.514	0.02211	14.4847	0.02084	11.7877	0.00885	125560	0.563
34454.8	0.261	12.6486	0.02211	17.7205	0.01929	15.2642	0.00737	108908	0.564
32055.4	0.232	15.2642	0.01916	21.6792	0.01773	17.9929	0.00737	93171.8	0.547
29923.6	0.192	18.8586	0.01916	25.862	0.01617	21.7137	0.00295	80349.4	0.513
28017.9	0.149	22.23	0.01622	35.89	0.01463	25.5955	0.00295	69910	0.48
26344	0.107	25.0011	0.01916	45.0338	0.01623	33.1442	0.00295	60301.9	0.443
24831.8	0.0701	28.1177	0.01916	56.504	0.01626	42.9193	0.0059	53169.6	0.399
23246.9	0.0434	29.4705	0.01916	74.562	0.01629	44.9843	0.0059	47309.2	0.359
21835	0.025	31.6228	0.01916	84.5742	0.01473	50.592	0.0059	42597.6	0.315
20532.9	0.0146	37.2759	0.01916	103.474	0.01475	61.054	0.0059	38795.4	0.273
19345.3	0.00833	42.9193	0.01916	120.371	0.01477	70.2973	0.0059	35504.8	0.229
18301.8	0.00617	48.2696	0.01769	154.886	0.0148	79.0604	0.0059	32727.2	0.184
17311.5	0.00497	53.0261	0.01622	180.18	0.01481	91.0298	0.0059	30564.4	0.148
16502.7	0.00391	61.054	0.01769	214.943	0.01325	107.303	0.00737	28741.6	0.116
15759.3	0.00341	75.4312	0.01769	283.637	0.01328	117.877	0.00737	27114.1	0.0864
15092	0.00307	84.8343	0.01769	424.542	0.01175	138.95	0.00737	25649.6	0.0665
14537.9	0.00265	100	0.01622	589.159	0.01021	167.683	0.00737	24252.5	0.0517
14046.1	0.00252	109.854	0.01622	817.653	0.01025	202.359	0.00737	22964.8	0.0417
13593.7	0.00253	123.548	0.01622	1255.09	0.00871	250.011	0.00737	21597	0.0343
13167.4	0.00264	132.571	0.01327	1656.11	0.00717	281.177	0.00737	20400.2	0.0279
12795.4	0.0019	156.271	0.01327	2356.95	0.00563	323.746	0.00442	19292.7	0.0235
12441.5	0.00151	222.3	0.01327	3110.03	0.00408	390.694	0.00442	18271.5	0.0199
12105.3	0.00111	238.534	0.01179	4655.57	0.0057	429.193	0.00442	17405.8	0.0173
11782	0.000671	308.884	0.01032	6969.16	0.00733	517.947	0.00442	16621.8	0.0156
11459.3	0.000218	355.648	0.01032	9431.75	0.00894	655.129	0.00442	15980	0.0149
11163.9	0	364.103	0.01032	11834	0.00897	954.095	0.00737	15367.1	0.0144
10884.2	0.000462	439.397	0.01032	15617.8	0.01216	1357.23	0.00147	14807.5	0.014
10605.1	0.00091	517.947	0.00885	19114.4	0.02167	1757.51	0.00442	14313.1	0.0135
10323.8	0.00136	568.987	0.00885	22243.5	0.03116	2329.95	0.00442	13788.9	0.0134
10035.8	0.00179	686.649	0.0059	24614.8	0.04382	3088.84	0.00442	13300.4	0.0134
9751.99	0.00223	848.343	0.0059	26563.8	0.05963	3641.03	0.00442	12849.7	0.0132
9471.62	0.00222	1098.54	0.0059	28675.3	0.08334	4393.97	0.00295	12470	0.0133
9202.89	0.00225	1490.97	0.00737	30182.3	0.10547	5302.61	0.00295	12088.3	0.0133
8939.1	0.00229	1885.86	0.0059	30204.6	0.12601	6399.15	0.00442	11745.3	0.0132
8702.18	0.00235	2559.55	0.00442	31784.7	0.14182	7029.73	0.0059	11395.2	0.0129
8476.68	0.00248	3727.59	0.00295	33457	0.16552	7722.45	0.01032	11051.8	0.0128
8257.9	0.00235	4291.93	0.00295	35229.3	0.19871	8685.11	0.01327	10706.8	0.0133
8057.42	0.00241	5689.87	0.00295	37093.3	0.23032	10237.7	0.01327	10392.4	0.0134
7635.59	0.00233	6399.15	0.00442	41094.5	0.27458	11787.7	0.01327	10090	0.0136
6132.2	0.00242	7196.86	0.0059	43259.1	0.29986	14563.5	0.01327	9828.28	0.0139
4361.9	0.00271	8483.43	0.00737	47895.3	0.32674	16378.9	0.01622	9578.46	0.0143
2935.55	0.00331	9540.95	0.00737	55758.1	0.3473	19307	0.01622	9336.26	0.0145
1956.17	0.00438	10985.4	0.00442	64893.3	0.35996	21209.5	0.02064	9099.91	0.0146
1320.5	0.00563	13257.1	0.00442	71807.3	0.37103	25001.1	0.0398	8869.92	0.015
927.38	0.00689	15627.1	0.00737	77462.1	0.37578	25595.5	0.05455	8648.7	0.0156
680.42	0.00803	17167	0.01032	81435.6	0.36472	26827	0.07518	8435.43	0.016
516.44	0.00892	18420.7	0.01622	85617.8	0.35525	28786.2	0.09287	8242.7	0.0151
404.3	0.00952	20235.9	0.01916	87778.7	0.34735	28786.2	0.11351	8054.27	0.0132
325.38	0.00988	21713.7	0.02801	89984	0.33629	29470.5	0.13415	7886.43	0.0109
268.52	0.0101	21713.7	0.03391	99469.3	0.31892	31622.8	0.16069	7044	0.00881
226.4	0.0103	22758.5	0.04275	101974	0.30944	32374.6	0.18722	5382.92	0.00715
194.55	0.0106	23853.4	0.05012	104506	0.29048	33932.2	0.20786	3797.16	0.00571
169.84	0.011	25001.1	0.06486	109867	0.27943	37275.9	0.22998	2582.85	0.00593
150.35	0.0117	26827	0.09877	112646	0.27311	37275.9	0.25209	1753.74	0.00647
134.61	0.0124	28786.2	0.13858			39998.2	0.2742	1211.71	0.00689
121.71	0.0133	30888.4	0.18722			42919.3	0.31106	872.33	0.00708
110.93	0.0142	33144.2	0.21229			49417.1	0.34202	649.2	0.00697
101.83	0.015	36410.3	0.25061			54286.8	0.35676	497.92	0.00665
94.02	0.0157	39069.4	0.28157			58251.4	0.3715	392.36	0.00632
87.28	0.0163	41922.7	0.29779			59636.2	0.38477	317.11	0.00607
81.38	0.0165	47148.7	0.32875			65512.9	0.40983	262.42	0.00597
76.19	0.0165	51794.7	0.34202			71968.6	0.42457	221.73	0.00604
71.58	0.0164	55577.4	0.35381			82864.3	0.43342	190.84	0.00631
67.47	0.0163	62505.5	0.34644			88915.9	0.42899	166.85	0.0067
63.77	0.016	65512.9	0.3317			100000	0.4172	147.9	0.00718
60.44	0.0159	73679.5	0.30958			102377	0.40393	132.58	0.00765
57.4	0.0158	77224.5	0.29337			104811	0.38919	119.99	0.00808
54.65	0.0159	77224.5	0.2801			107303	0.36855	109.46	0.00844
52.12	0.0159	80940	0.27125			117877	0.35823	100.54	0.0087
49.8	0.0161					123548	0.33759	92.89	0.00881
47.66	0.0164					123548	0.32285	86.27	0.00873
45.69	0.0168					126486	0.30074	80.48	0.00854
43.86	0.0172					132571	0.29042	75.38	0.00828
42.16	0.0176					135723	0.27568	70.84	0.00787
40.57	0.0179					142253	0.25356	66.8	0.00733
39.09	0.0179							63.15	0.00679
37.7	0.0177							59.87	0.00636
36.41	0.0172							56.88	0.00592
35.18	0.0165							54.17	0.00559
34.03	0.0158							51.67	0.0055
32.95	0.0152							49.39	0.00564
31.92	0.015							47.28	0.00575
30.95	0.015							45.34	0.00592
30.03	0.0154							43.53	0.00602
29.16	0.016							41.85	0.00601
28.34	0.0166							40.28	0.00576
27.55	0.017							38.82	0.00555
26.81	0.0173							37.45	0.00521
26.09	0.0171							36.17	0.00481
25.41	0.0168							34.96	0.0044
24.77	0.0164							33.82	0.00414
24.15	0.0161							32.75	0.00378
23.55	0.016							31.74	0.00335
22.99	0.0159							30.78	0.00313
22.45	0.0161							29.87	0.00314
21.93	0.0163							29.01	0.00315
21.43	0.0165							28.2	0.00318
20.95	0.017							27.42	0.00331
20.49	0.0175							26.68	0.00346
20.05	0.0182							25.98	0.00344
19.62	0.0188							25.31	0.00317
19.21	0.0194							24.67	0.00285
18.82	0.0197							24.07	0.00253
18.44	0.0196							23.49	0.00209
18.07	0.0192							22.93	0.0017
17.72	0.0187							22.4	0.00141
17.37	0.0181							21.89	0.00127
17.04	0.0174							21.4	0.00123
16.72	0.017							20.92	0.00133
16.41	0.0168							20.47	0.00145
16.1	0.0164							20.03	0.00165
15.81	0.016							19.6	0.00191
15.52	0.0156							19.19	0.00223
15.25	0.0155							18.8	0.00253
14.98	0.0153							18.42	0.00298
14.72	0.0156							18.05	0.00363
14.47	0.0163							17.69	0.00421
14.22	0.0173							17.35	0.0048
13.98	0.0183							17.01	0.00531
13.75	0.0191							16.69	0.00563
13.52	0.0198							16.38	0.00579
13.3	0.0198							16.08	0.00577
13.08	0.0194							15.78	0.00569
12.88	0.0187							15.5	0.00558
12.67	0.018							15.22	0.0055
12.47	0.0173							14.95	0.00543
12.28	0.0168							14.69	0.0054
12.09	0.0167							14.44	0.00524
11.91	0.0169							14.19	0.00514
11.73	0.0178							13.95	0.00497
11.55	0.0186							13.72	0.00487
11.38	0.0196							13.5	0.00489
11.21	0.0205							13.28	0.00505
11.05	0.0212							13.06	0.00552
10.89	0.0214							12.85	0.00627
10.74	0.0213							12.65	0.00692
10.58	0.021							12.45	0.00748
10.43	0.0206							12.26	0.00784
10.28	0.0199							12.07	0.00792
10.13	0.0195							11.89	0.00756
9.98	0.0193							11.71	0.00725
9.83	0.0191							11.54	0.00676
9.67	0.019							11.37	0.00632
9.52	0.0193							11.2	0.00604
9.36	0.0197							11.04	0.00617
9.21	0.0199							10.88	0.00625
9.06	0.02							10.72	0.00645
8.91	0.0199							10.55	0.00697
8.77	0.0194							10.38	0.00753
8.63	0.0186							10.22	0.00812
8.49	0.018							10.05	0.00853
8.36	0.0178							9.88	0.00913
8.23	0.0179							9.71	0.00927
8.11	0.0183							9.55	0.00932
7.99	0.0189							9.39	0.00931
7.87	0.0196							9.24	0.00941
7.76	0.0201							9.09	0.00946
7.64	0.0208							8.94	0.00983
7.53	0.021							8.8	0.0104
7.43	0.0219							8.66	0.011
7.32	0.0245							8.52	0.0114
7.22	0.0254							8.39	0.0118
7.12	0.027							8.26	0.0121
								8.13	0.0123
								8.01	0.0122
								7.89	0.0121
								7.78	0.0122
								7.66	0.0122
								7.55	0.012
								7.44	0.0122
								7.34	0.0118
								7.24	0.0118
								7.13	0.0116

## Sheet: Anthracite coal
Raw coal		1 cylce		3 cylces		5 cylces		10 cylces
d	dV/d(logd)	d	dV/d(logd)	d	dV/d(logd)	d	dV/d(logd)	d	dV/d(logd)
203000	0.11	6.69404	0.03348	6.66548	0.03064	6.81635	0.02573	176060	0.396
197000	0.12	8.02278	0.02919	8.05683	0.03064	7.87882	0.02206	155579	0.409
192000	0.133	9.10691	0.0319	10.2092	0.02553	10.3375	0.01849	125499	0.42
188000	0.143	10.9146	0.02492	13.8898	0.02043	12.6159	0.0154	103678	0.457
183000	0.152	13.8113	0.01956	18.4556	0.0166	18.1214	0.01542	87427.1	0.424
177000	0.158	15.6777	0.01634	23.9469	0.01149	20.5701	0.01095	74400.4	0.396
171000	0.177	21.3287	0.00884	31.0767	0.01021	26.5051	0.00769	64798.3	0.368
164000	0.19	32.9377	0.0056	42.2845	0.00766	35.4118	0.00623	56821.7	0.332
154000	0.199	43.2164	0.00383	64.7686	0.00383	41.6794	0.00514	50412.9	0.295
144000	0.208	51.7947	0.00384	94.6303	0.00383	59.8681	0.00206	45322.8	0.266
134000	0.215	62.0758	0.00206	131.847	0.00128	85.9942	0.00118	40884.8	0.248
122000	0.213	73.0627	0.00297	192.635	0.00128	142.775	0.00122	37153.2	0.234
113000	0.215	95.8631	0.00209	268.407	0	250.281	0.000358188	34296.9	0.221
103000	0.211	128.077	0.00211	374.005	0	316.705	-0.000522602	31727	0.208
93200	0.204	150.745	-0.00147	508.941	0	480.309	-0.000495591	29596	0.194
85300	0.197	205.082	0.00034527	709.169	0	641.711	-0.000476801	27747.3	0.179
77700	0.189	279.003	0.00126	1139.21	0.00128	797.451	-0.000462709	26056	0.163
70700	0.181	311.022	0.00127	1478.47	0.00128	1046.31	-0.000445093	24592.8	0.146
65100	0.172	393.568	0.00128	2011.88	0.00128	1530.37	-0.000420431	23164.1	0.131
60600	0.163	516.387	0.0013	2870.77	0.00255	2238.38	0.0014	21864.7	0.116
56700	0.154	653.436	0.00132	3906.51	0.00255	2990.57	0.00142	20727.6	0.0986
53200	0.145	888.968	0.000440395	5191.44	0.00255	3784.27	0.00143	19640.2	0.0805
50200	0.136	1231.49	0.000461534	8145.46	0.00766	5739.14	0.00235	18634.2	0.0609
47300	0.126	1936.53	0.00228	9845.74	0.00766	8095.75	0.00506	17745.9	0.044
45000	0.118	2884.21	0.00231	14049.7	0.01021	11013.9	0.00688	16896	0.0301
43200	0.112	4374.13	0.00234	15821.8	0.01787	13686.9	0.00868	16098.1	0.0197
41200	0.105	6170.23	0.00415	17401.9	0.02809	17008.6	0.02035	15399.1	0.013
39500	0.1	8862.89	0.00507	18691.6	0.0383	18286.2	0.03379	14767.8	0.0103
38000	0.0959	10622.1	0.00777	20078.9	0.05106	19307	0.0544	14165.4	0.00889
36600	0.0926	13686.9	0.00868	21568.1	0.06255	20757.2	0.06964	13653.6	0.00849
35100	0.0897	15820.3	0.00959	23169	0.07532	21915.9	0.0804	13207.7	0.0082
33600	0.0869	17958.1	0.02035	24888.6	0.08809	23992.7	0.09384	12810.2	0.00844
32400	0.0841	18960.5	0.03379	26108.4	0.09957	25332	0.11356	12427.1	0.00824
31400	0.0821	19659.7	0.04634	26742.6	0.10723	25794.9	0.12521	12110.6	0.00778
30400	0.08	21915.9	0.05979	28051.9	0.11745	27732.4	0.13686	11833.6	0.00787
29600	0.0776	23139.4	0.07323	29426.7	0.12894	29815.6	0.1521	11559	0.00723
28800	0.0765	24431.1	0.08309	30870.5	0.1417	33237.3	0.16645	11291.5	0.00701
28100	0.0753	26266.2	0.09743	33150.1	0.14553	35092.7	0.17989	11023.9	0.00683
27500	0.0744	29280.6	0.11088	35606.9	0.15575	47741.8	0.19962	10755.2	0.00722
26800	0.0733	34463	0.12971	38245.9	0.16596	54193.2	0.23099	10481.6	0.00767
26200	0.0718	40562.6	0.15033	42061.3	0.17362	58263.9	0.24982	10215.6	0.00765
25700	0.0709	44406.3	0.16019	46266.6	0.18638	64950.4	0.26595	9956.63	0.00872
25200	0.0694	48614.2	0.17454	50892.4	0.19915	69829.1	0.28029	9714.35	0.00932
24800	0.0684	58263.9	0.20412	55989.2	0.21575	80713.5	0.30091	9480.02	0.00936
24300	0.0676	75074.3	0.23191	61593.3	0.23106	98502.4	0.31974	9251.44	0.0094
23900	0.0674	102135	0.25254	67754.9	0.24511	111813	0.33678	9025.08	0.00927
23500	0.0683	134008	0.25077	78158.2	0.2617	115936	0.35112	8801.67	0.00799
23100	0.0678	163542	0.23913	92307	0.27447	126922	0.33768	8590.44	0.00579
22700	0.0676	199586	0.22481	111660	0.29362	131603	0.32155	7478.03	0.00419
22400	0.0663	203233	0.20868	119862	0.28851	144074	0.30633	5265.97	0.00292
22100	0.0657	226557	0.20241	141432	0.2783	163542	0.30544	3433.77	0.00164
21900	0.0643			179153	0.26426	182311	0.29469	2234.85	0.00141
21600	0.0626			226957	0.25277	218499	0.28933	1487.97	0.00144
21400	0.0606							1027.78	0.00145
21100	0.059							747.63	0.00137
20800	0.0565							568.42	0.0012
20500	0.054							445.2	0.000996
20200	0.0503							358.03	0.000818
19900	0.0472							294.49	0.000649
19600	0.0435							247.13	0.000526
19300	0.041							210.95	0.000458
19100	0.0374							182.84	0.000437
18800	0.0346							160.69	0.000506
18500	0.0313							142.91	0.000714
18200	0.0285							128.45	0.00106
17900	0.0251							116.49	0.00153
17600	0.0227							106.48	0.00216
17300	0.0196							97.98	0.00287
17000	0.0172							90.68	0.00353
16700	0.0148							84.34	0.00405
16400	0.0131							78.79	0.00445
16100	0.0111							73.88	0.0046
15800	0.00973							69.52	0.00449
15500	0.00859							65.61	0.0043
15200	0.00774							62.09	0.00419
14900	0.00694							58.9	0.00422
14600	0.00654							56.01	0.00434
14300	0.00583							53.36	0.00468
14000	0.00564							50.94	0.00513
13700	0.00549							48.71	0.00549
13400	0.00552							46.66	0.00563
13100	0.0052							44.75	0.00576
12900	0.00507							42.99	0.00575
12600	0.00498							41.35	0.00571
12400	0.00477							39.82	0.0058
12100	0.0047							38.38	0.00597
11900	0.00464							37.04	0.00613
11700	0.00478							35.78	0.0063
11500	0.0051							34.6	0.00652
11300	0.00503							33.48	0.00657
11100	0.00492							32.43	0.0066
11000	0.00479							31.44	0.00674
10800	0.00487							30.49	0.00702
10600	0.00496							29.6	0.00715
10400	0.00504							28.76	0.00743
10300	0.00487							27.95	0.00774
10100	0.00495							27.19	0.00795
9960	0.00501							26.47	0.00804
9810	0.00464							25.78	0.00818
9680	0.00424							25.13	0.00835
9540	0.00407							24.51	0.00838
9410	0.00392							23.91	0.0085
9280	0.00379							23.34	0.00869
9160	0.00364							22.8	0.00886
9030	0.00373							22.27	0.00893
8910	0.00383							21.77	0.00902
8800	0.00417							21.28	0.00856
8700	0.00398							20.81	0.00823
8600	0.00381							20.36	0.00738
8490	0.00388							19.93	0.00752
8390	0.00428							19.51	0.00786
8300	0.00471							19.1	0.00832
8200	0.00507							18.72	0.00904
8120	0.0054							18.34	0.00976
8030	0.00576							17.98	0.01064
7950	0.00555							17.62	0.01144
7870	0.00528							17.28	0.012
7790	0.00502							16.95	0.01264
7700	0.00504							16.63	0.0132
7630	0.00504							16.32	0.01392
7550	0.00505							16.02	0.0144
7470	0.0044							15.73	0.01496
7390	0.00372							15.45	0.01536
7310	0.00311							15.18	0.01552
7240	0.0025							14.92	0.01536
7160	0.00188							14.66	0.0152
7090	0.00156							14.41	0.01536
7010	0.00126							14.17	0.01552
6940	0.000956							13.93	0.01584
6870	0.000643							13.7	0.01648
6750	0.000347							13.48	0.01736
6580	4.5e-05							13.26	0.01808
6360	5.74e-05							13.04	0.01856
6110	7.39e-05							12.84	0.01896
5840	8.97e-05							12.63	0.01928
5540	0.000105							12.43	0.01912
5240	0.00011							12.24	0.01872
4940	0.000123							12.05	0.01832
4640	0.000144							11.87	0.01792
4360	0.000167							11.69	0.01744
4080	0.000197							11.52	0.01704
3840	0.000218							11.35	0.01688
3620	0.000253							11.18	0.01688
3420	0.000278							11.02	0.01696
3250	0.0003							10.86	0.01704
3090	0.000323							10.7	0.01728
2950	0.000359							10.55	0.01768
2810	0.000398							10.38	0.01792
2690	0.000431							10.22	0.01816
2570	0.000451							10.06	0.01856
2460	0.000475							9.89	0.01872
2360	0.000487							9.73	0.01864
2260	0.000508							9.57	0.01872
2160	0.000503							9.41	0.01872
2070	0.000504							9.25	0.01872
1980	0.000497							9.1	0.01864
1890	0.000501							8.95	0.01896
1810	0.00048							8.81	0.01928
1730	0.00047							8.67	0.01952
1660	0.000453							8.53	0.01984
1580	0.000455							8.4	0.02008
1510	0.000444							8.27	0.02008
1440	0.000452							8.15	0.01984
1380	0.000447							8.03	0.0196
1320	0.000465							7.91	0.01944
1250	0.000484							7.79	0.01952
1200	0.000513							7.68	0.01984
1140	0.000519							7.57	0.02048
1090	0.000537							7.46	0.02144
1030	0.000532							7.36	0.02176
982	0.000533							7.26	0.02216
933	0.000511							7.15	0.02248
886	0.000501
841	0.000469
798	0.000448
756	0.000406
716	0.000374
677	0.000333
640	0.000312
605	0.000292
571	0.000293
539	0.000294
508	0.000316
479	0.000328
451	0.000356
425	0.000379
401	0.000422
377	0.000447
356	0.000488
335	0.000509
316	0.000542
298	0.000557
282	0.000583
266	0.00059
252	0.000608
238	0.000624
226	0.000646
214	0.000654
204	0.000686
194	0.000702
184	0.000749
176	0.000781
168	0.000853
160	0.000915
153	0.00102
147	0.00114
140	0.00128
135	0.00142
129	0.00159
124	0.00177
120	0.00198
115	0.00217
111	0.00239
107	0.00257
104	0.00278
100	0.00294
97.1	0.0031
94.1	0.0032
91.2	0.00331
88.4	0.00337
85.8	0.00343
83.4	0.00342
81	0.00344
78.8	0.0034
76.7	0.00339
74.7	0.00333
72.8	0.00331
70.9	0.00327
69.2	0.0033
67.5	0.00331
65.9	0.00337
64.4	0.00342
62.9	0.00354
61.5	0.00365
60.1	0.0038
58.8	0.00393
57.6	0.00414
56.4	0.0043
55.3	0.0045
54.2	0.00464
53.1	0.00484
52.1	0.00502
51.1	0.00524
50.2	0.0054
49.2	0.00559
48.4	0.00573
47.5	0.00592
46.7	0.00602
45.9	0.00618
45.1	0.00626
44.4	0.00642
43.6	0.00645
42.9	0.00649
42.2	0.00645
41.6	0.00648
40.9	0.00645
40.3	0.00646
39.7	0.00639
39.1	0.0064
38.5	0.00637
38	0.0064
37.4	0.00634
36.9	0.00641
36.4	0.00647
35.8	0.00658
35.3	0.00658
34.9	0.00667
34.4	0.00671
33.9	0.00682
33.5	0.00685
33	0.00693
32.6	0.00698
32.2	0.00709
31.8	0.0071
31.4	0.00717
31	0.0072
30.6	0.00737
30.2	0.00744
29.8	0.00759
29.5	0.00769
29.1	0.00789
28.8	0.00799
28.5	0.00817
28.1	0.0083
27.8	0.00852
27.5	0.00865
27.2	0.00885
26.9	0.00894
26.6	0.00909
26.3	0.00915
26	0.00929
25.7	0.0093
25.4	0.00938
25.2	0.00936
24.9	0.00942
24.7	0.00936
24.4	0.00937
24.2	0.00926
23.9	0.00927
23.7	0.00924
23.4	0.00932
23.2	0.00929
23	0.00941
22.8	0.00951
22.6	0.00972
22.3	0.0098
22.1	0.0101
21.9	0.0102
21.7	0.0105
21.5	0.0107
21.3	0.0109
21.1	0.0109
20.9	0.011
20.7	0.011
20.5	0.011
20.3	0.0108
20.1	0.0108
20	0.0106
19.8	0.0106
19.6	0.0104
19.4	0.0103
19.2	0.0102
19.1	0.0103
18.9	0.0104
18.7	0.0106
18.6	0.0107
18.4	0.011
18.2	0.0111
18.1	0.0114
17.9	0.0115
17.8	0.0118
17.6	0.012
17.5	0.0123
17.3	0.0124
17.2	0.0126
17	0.0126
16.9	0.0128
16.8	0.0129
16.6	0.0132
16.5	0.0133
16.4	0.0135
16.2	0.0136
16.1	0.0138
16	0.0139
15.8	0.014
15.7	0.0141
15.6	0.0142
15.5	0.0142
15.3	0.0142
15.2	0.014
15.1	0.014
15	0.0139
14.9	0.0139
14.8	0.0139
14.7	0.0138
14.5	0.0138
14.4	0.0139
14.3	0.0139
14.2	0.0141
14.1	0.0142
14	0.0145
13.9	0.0147
13.8	0.0151
13.7	0.0153
13.6	0.0156
13.5	0.0159
13.4	0.0162
13.3	0.0163
13.2	0.0165
13.1	0.0166
13	0.0167
12.9	0.0167
12.9	0.0167
12.8	0.0167
12.7	0.0166
12.6	0.0165
12.5	0.0165
12.4	0.0163
12.3	0.0164
12.3	0.0163
12.2	0.0164
12.1	0.0164
12	0.0166
11.9	0.0167
11.8	0.0169
11.8	0.017
11.7	0.0172
11.6	0.0173
11.5	0.0176
11.5	0.0178
11.4	0.0183
11.3	0.0184
11.2	0.0187
11.2	0.0188
11.1	0.019
11	0.0191
11	0.0193
10.9	0.0194
10.8	0.0196
10.8	0.0196
10.7	0.0197
10.6	0.0195
10.6	0.0195
10.5	0.0195
10.4	0.0195
10.4	0.0194
10.3	0.0195
10.2	0.0193
10.2	0.0195
10.1	0.0194
10.1	0.0194
9.99	0.0193
9.93	0.0195
9.87	0.0196
9.81	0.0198
9.76	0.0199
9.7	0.0201
9.64	0.0203
9.59	0.0206
9.53	0.0208
9.47	0.0211
9.42	0.0215
9.36	0.0219
9.3	0.022
9.25	0.0223
9.19	0.0225
9.14	0.0228
9.08	0.0231
9.02	0.0234
8.97	0.0236
8.91	0.0239
8.86	0.0241
8.8	0.0244
8.75	0.0247
8.69	0.025
8.63	0.0253
8.57	0.0256
8.5	0.0259
8.44	0.0261
8.37	0.0264
8.3	0.0266
8.22	0.0269
8.15	0.0271
8.07	0.0273
7.99	0.0274
7.92	0.0275
7.84	0.0277
7.76	0.0279
7.69	0.0281
7.61	0.0282
7.54	0.0285
7.47	0.0286
7.4	0.0286
7.34	0.0287
7.27	0.0289
7.21	0.029
7.17	0.0291
