# Supplementary material for: Effect of microwave irradiation cycles on the pore structures and fractal dimension of coals with different ranks
Source: PLoS One. 2026 Jul 29;21(7):e0343007. doi: 10.1371/journal.pone.0343007 (PMC13419212; doi:10.1371/journal.pone.0343007)
Supplement: S1 Data — (ZIP) [file pone.0343007.s001.zip › S1 Data. Minimal data set/Menger data.xlsx]

## Sheet: Subbituminous coal
Raw coal						1 cylce						3 cylces						5 cylces						10 cylces
d>20000nm		50nm<d<20000nm		d<50nm		d>20000nm		50nm<d<20000nm		d<50nm		d>20000nm		50nm<d<20000nm		d<50nm		d>20000nm		50nm<d<20000nm		d<50nm		d>20000nm		50nm<d<20000nm		d<50nm
logP	log(dV/dP)	logP	log(dV/dP)	logP	log(dV/dP)	logP	log(dV/dP)	logP	log(dV/dP)	logP	log(dV/dP)	logP	log(dV/dP)	logP	log(dV/dP)	logP	log(dV/dP)	logP	log(dV/dP)	logP	log(dV/dP)	logP	log(dV/dP)	logP	log(dV/dP)	logP	log(dV/dP)	logP	log(dV/dP)
-1.92007	0.62983	-1.09128	-1.52374	1.48247	-3.87246	-1.89643	0.86803	-1.04275	-1.53194	1.51452	-3.7617	-2.13911	0.90649	-1.08201	-1.57941	1.50378	-3.94719	-2.13911	0.78649	-1.08201	-1.62287	1.50378	-3.8571	-1.95032	0.77959	-1.10225	-1.2875	1.50351	-3.56438
-1.83861	0.62983	-1.04115	-1.60589	1.57189	-3.88915	-1.72958	0.65687	-1.01848	-1.63872	1.58736	-3.73149	-1.97164	0.54447	-1.04558	-1.67754	1.51594	-4.00806	-1.97164	0.58447	-1.04558	-1.45666	1.50378	-4.00846	-1.87764	0.72893	-1.04652	-1.26183	1.5418	-3.45745
-1.76339	0.54267	-0.99807	-1.43826	1.64862	-3.95538	-1.59137	0.32888	-0.97001	-1.74551	1.58736	-3.7617	-1.80474	0.21369	-0.9486	-1.92018	1.56478	-4.0383	-1.80474	0.25369	-0.9486	-1.69902	1.51594	-3.81166	-1.80497	0.66843	-0.9998	-1.37332	1.60762	-3.44836
-1.69759	0.45225	-0.96412	-1.56205	1.71588	-3.96814	-1.47143	-0.07041	-0.84892	-1.88247	1.62382	-3.85243	-1.65547	0.14001	-0.87581	-2.02251	1.57694	-4.00806	-1.65547	0.03001	-0.87581	-2.00154	1.56478	-3.91763	-1.67173	0.56269	-0.96322	-1.29263	1.63682	-3.55233
-1.6283	0.22304	-0.86719	-1.95823	1.77577	-3.97784	-1.37179	-0.12415	-0.70363	-2.01944	1.66032	-3.70122	-1.52324	-0.15712	-0.80302	-2.05842	1.66236	-3.91723	-1.52324	-0.17712	-0.80302	-2.13763	1.56478	-3.8266	-1.5627	0.41167	-0.93499	-1.27061	1.51799	-3.57974
-1.56561	0.05593	-0.84114	-1.98706	1.82959	-3.93658	-1.28775	-0.39767	-0.64307	-2.23189	1.68456	-4.04896	-1.41598	-0.27545	-0.76657	-2.11913	1.66236	-3.8262	-1.41598	-0.32545	-0.76657	-2.1983	1.56478	-3.94759	-1.48994	0.26066	-0.90974	-1.32044	1.55642	-3.47262
-1.50634	-0.03312	-0.81504	-2.03529	1.8788	-4.00048	-1.21442	-0.32086	-0.49774	-2.38416	1.7089	-4.09449	-1.32657	-0.41592	-0.65748	-2.28591	1.67452	-4.14373	-1.32657	-0.46592	-0.65748	-2.36469	1.57694	-4.00846	-1.48063	0.09508	-1.11731	-1.30355	1.6225	-3.46356
-1.45049	-0.22928	-0.78781	-2.10521	1.92434	-4.01472	-1.14847	-0.40913	-0.29195	-2.65704	1.73324	-4.12475	-1.24685	-0.55635	-0.43949	-2.51311	1.69895	-3.99229	-1.24685	-0.40635	-0.43949	-2.59181	1.63793	-4.00846	-1.40783	-0.07198	-1.06151	-1.27784	1.65183	-3.56778
-1.39761	-0.27149	-0.45635	-2.62314	1.96698	-4.02918			0.02351	-3.11187	1.75758	-4.03394	-1.17582		-0.06421	-2.89131	1.77212	-4.23447	-1.17582		-0.06421	-2.97005	1.66236	-4.0995	-1.35928	-0.193	-1.01472	-1.38956	1.70669	-3.79923
		-0.33193	-2.89175	1.98735	-3.98412			0.52124	-3.53661	1.75758	-3.83738			0.16612	-3.1639	1.82096	-4.27846			0.16612	-3.2423	1.66236	-4.0387	-1.23796	-0.25876	-0.97807	-1.30876	1.73293	-3.81542
		-0.22388	-2.58258	2.02636	-3.99803			0.82458	-3.77949	1.81838	-3.94309			0.34829	-3.43648	1.82096	-4.0832			0.34829	-3.51455	1.67452	-4.14373	-1.1894	-0.26956	-0.94977	-1.28671	1.75859	-3.62633
		-0.11844	-2.61684	2.06331	-4.01034			1.00697	-4.09789	1.85488	-3.98849			0.45728	-3.52346	1.89414	-4.20434			0.71232	-3.84736	1.69895	-3.99209			-0.92445	-1.33671	1.7837	-3.58773
		-0.00728	-2.76789	2.09836	-4.02266			1.09169	-4.14325	1.89138	-4.09449			0.71232	-3.77015	1.94299	-4.21956			0.8706	-3.87766	1.77212	-4.23437			-0.89772	-1.3211	1.80812	-3.59709
		0.11244	-3.26498	2.13179	-4.10234			1.17641	-4.32572	1.9521	-4.04896			0.8706	-3.90106	1.96742	-4.26503			0.9916	-4.10494	1.82096	-3.97725			-0.87339	-1.64213	1.83176	-3.65811
		0.24163	-3.10379	2.16621	-4.13627			1.29755	-4.47796	1.9886	-4.1851			0.9916	-4.02817	2.02841	-4.29534			1.02799	-4.24118	1.82096	-4.0832			-0.84934	-1.71296	1.85466	-3.66955
		0.3814	-3.38542	2.20387	-4.12438			1.3945	-3.77949	2.03722	-4.07934			1.02799	-4.06413	2.06507	-4.34082			1.06438	-4.12273	1.89414	-4.20454			-0.82266	-1.7688	1.87702	-3.63419
		0.67522	-3.66905	2.24063	-4.18571					2.07372	-4.12475			1.06438	-4.14557	2.06507	-4.3863			1.24672	-4.49853	1.91857	-4.32588			-0.79422	-1.4855	1.89906	-3.6694
		0.93259	-3.94178	2.27574	-4.24995					2.09806	-4.21546			1.24672	-4.22139					1.45266	-4.64736	1.94299	-4.21996			-0.76636	-1.80504	1.92175	-3.77228
		1.03749	-4.04642	2.3091	-4.31012					2.09806	-4.17006											1.96742	-4.26553			-0.73913	-1.82165	1.94596	-3.81161
		1.2061	-4.19807	2.3249	-4.24705					2.14674	-4.24556											2.02841	-4.29594			-0.71254	-1.79218	1.99571	-3.78952
		1.27446	-4.10492																			2.06507	-4.34152			-0.68905	-2.04593	2.01963	-3.79899
		1.33475	-4.02468																			2.06507	-4.3871			-0.65	-2.2654	2.0653	-3.86901
		1.38836	-4.03256																							-0.29229	-2.46848	2.08714	-3.87741
		1.43627	-4.0831																							0.14053	-2.60194	2.10834	-3.88578
																										0.4709	-3.29443	2.14902	-3.90241
																										0.70944	-3.76334	2.16857	-3.96885
																										0.88438	-3.71309	2.18764	-4.04104
																										1.01686	-3.99485	2.20612	-4.12222
																										1.12202	-4.07368
																										1.20907	-4.01513
																										1.28349	-4.15997
																										1.34868	-4.19392
																										1.40686	-4.20144

## Sheet: Bituminous coal
Raw coal						1 cylce						3 cylces						5 cylces						10 cylces
d>20000nm		50nm<d<20000nm		d<50nm		d>20000nm		50nm<d<20000nm		d<50nm		d>20000nm		50nm<d<20000nm		d<50nm		d>20000nm		50nm<d<20000nm		d<50nm		d>20000nm		50nm<d<20000nm		d<50nm
logP	log(dV/dP)	logP	log(dV/dP)	logP	log(dV/dP)	logP	log(dV/dP)	logP	log(dV/dP)	logP	log(dV/dP)	logP	log(dV/dP)	logP	log(dV/dP)	logP	log(dV/dP)	logP	log(dV/dP)	logP	log(dV/dP)	logP	log(dV/dP)	logP	log(dV/dP)	logP	log(dV/dP)	logP	log(dV/dP)
-1.94603	1.30434	-1.1329	-0.85386	1.50721	-4.0543	-1.95867	1.45003	-1.13408	-0.35766	1.49934	-3.9321	-1.97634	1.52837	-1.11693	-0.57027	1.47748	-3.64023	-1.85738	1.30898	-1.11693	-0.57027	1.4852	-3.65732	-1.97443	1.37342	-1.05351	-0.48537	1.48878	-4.13531
-1.88412	1.31425	-1.10921	-1.04309	1.53104	-4.05422	-1.93468	1.31205	-1.10992	-0.65275	1.51506	-3.79397	-1.87776	1.34126	-1.05339	-0.64674	1.50357	-3.65656	-1.79768	1.13384	-1.05339	-0.64674	1.50432	-3.66126	-1.88699	1.2204	-1.04539	-0.72337	1.5078	-4.13921
-1.81625	1.23869	-1.08805	-1.14142	1.57084	-4.10024	-1.86328	1.31229	-1.08568	-0.67824	1.539	-3.8707	-1.8682	1.28326	-1.02141	-0.83067	1.56878	-3.68934	-1.69457	0.94527	-1.02141	-0.83067	1.52275	-3.66362	-1.76797	1.15945	-1.00562	-0.78461	1.52612	-4.14153
-1.75196	1.16167	-1.06797	-1.13917	1.59467	-4.10015	-1.80764	1.22036	-1.06483	-0.63501	1.53916	-4.0088	-1.76948	1.21799	-1.00543	-0.90731	1.6209	-3.70579	-1.65448	0.83615	-1.00543	-0.90731	1.54058	-3.66756	-1.65681	1.03713	-0.90251	-0.78426	1.54385	-4.14544
-1.69151	1.02975	-1.05082	-1.08895	1.63034	-4.14613	-1.74402	1.08248	-1.04477	-0.6386	1.57082	-3.91657	-1.70074	1.10924	-0.91813	-0.95307	1.69905	-3.8196	-1.58346	0.80855	-0.91813	-0.95307	1.5578	-3.66989	-1.58531	0.94531	-0.88647	-0.90688	1.56099	-4.14782
-1.62713	0.9637	-1.03375	-1.28029	1.67417	-4.14605	-1.68832	0.94458	-0.9947	-0.56394	1.58668	-3.88582	-1.63205	0.99324	-0.8942	-1.02969	1.69905	-3.75484	-1.54241	0.71686	-0.8942	-1.02969	1.57452	-3.67369	-1.53736	0.75425	-0.85459	-1.01412	1.57763	-4.15168
-1.57245	0.84738	-1.01759	-1.27288	1.6821	-4.13067	-1.64066	0.89866	-0.62983	-1.51585	1.63437	-3.93175	-1.58287	0.92796	-0.86242	-1.04492	1.72514	-3.83597	-1.50212	0.64713	-0.86242	-1.04492	1.5907	-3.67615	-1.44217	0.63923	-0.80682	-1.152	1.59374	-4.15416
-1.52168	0.76354	-1.00276	-1.25075	1.72215	-4.17683	-1.56923	0.79803	-0.63451	-1.38844	1.68195	-3.88557	-1.52405	0.8192	-0.83852	-1.10624	1.79035	-3.88493	-1.46228	0.60133	-0.83852	-1.10624	1.60645	-3.68014	-1.35485	0.47807	-0.71155	-1.22843	1.60942	-4.15804
-1.47602	0.6658	-0.98649	-1.30733	1.8056	-4.08443	-1.51357	0.56561	-0.48645	-1.52682	1.69	-3.97768	-1.45586	0.62353	-0.7114	-1.32062	1.84247	-3.93383	-1.41897	0.54779	-0.7114	-1.32062	1.62174	-3.68266	-1.31511	0.43218	-0.66383	-1.32037	1.62464	-4.16033
-1.43534	0.51847	-0.97076	-1.30809	1.94424	-4.22206	-1.46582	0.53829	-0.31435	-1.93162	1.74554	-3.96214	-1.42648	0.55823	-0.60012	-1.53507	1.86856	-3.90157	-1.38368	0.49403	-0.60012	-1.53507	1.63664	-3.86276	-1.23566	0.32513	-0.56844	-1.48876	1.63948	-4.1641
-1.39683	0.42828	-0.95573	-1.30346	1.99991	-4.26804	-1.40221	0.41578	-0.15795	-2.07104	1.76938	-3.96206	-1.3478	0.45673	-0.50463	-1.79556	1.89465	-3.93409	-1.35222	0.41892	-0.50463	-1.79556	1.65113	-3.86523	-1.17204	0.10265	-0.49678	-1.70323	1.6539	-4.16636
-1.36137	0.33153	-0.94262	-1.25775	2.03174	-4.34485	-1.33872	0.35057	0.03287	-2.42085	1.78528	-3.97737	-1.28866	0.39873	-0.47267	-1.76416	1.94677	-3.95055	-1.32226	0.40733	-0.47267	-1.56416	1.66528	-3.86908	-1.13228	0.02145	-0.35384	-1.88682	1.66798	-4.17006
-1.33163	0.20532	-0.92906	-1.28611	2.07143	-4.36009	-1.27513	0.29346	0.18655	-2.59119	1.83297	-4.0233	-1.22966	0.20893	-0.306	-2.10168	1.97286	-4.0802	-1.29359	0.33452	-0.306	-2.10168	1.67906	-3.87131			-0.18733	-1.88626	1.78062	-4.15006
-1.23097	0.15478	-0.9165	-1.26549	2.2064	-4.35963	-1.20355	0.125	0.32125	-2.83638	1.8411	-4.19205	-1.13153	0.10956	-0.15524	-2.19322	2.02497	-4.09666	-1.26675	0.27621	-0.15524	-2.19322	1.69252	-3.87491			0.00315	-2.1931	1.80271	-4.17006
-1.20723	0.12543	-0.9033	-1.30046	2.2382	-4.40569	-1.17965	0.16369	0.44122	-2.9131	1.84895	-4.09998			-0.02018	-2.40759	2.07709	-4.12939	-1.241	0.14237	-0.02018	-2.40759	1.70565	-3.87701			0.06689	-2.20766	1.84425	-4.134
-1.1805	-0.02027	-0.88993	-1.31877	2.26208	-4.45179			0.54776	-3.0159	1.90456	-4.1305			0.07534	-2.65276	2.10318	-4.12951	-1.21231	0.24163	0.07534	-2.65276	1.7185	-3.8806			0.16235	-2.43746	1.97971	-4.14547
-1.15566	-0.01333	-0.8761	-1.34776	2.28591	-4.4517			0.64231	-3.11011	1.95233	-4.23783			0.16287	-2.70598	2.1423	-4.17836	-1.185	0.10535	0.16287	-2.40598	1.73104	-3.8825			0.32123	-2.69772	2.01938	-4.17447
		-0.86308	-1.33427	2.30178	-4.45165			0.72598	-3.19711	1.9999	-4.16089			0.23447	-2.66683	2.18141	-4.08143	-1.15824	0.07821	0.23447	-2.66683	1.74331	-3.88589			0.44833	-2.85078	2.09957	-4.28267
		-0.8502	-1.34285	2.30965	-4.39014			0.80032	-3.28263	2.02359	-4.05335			0.38543	-2.83518	2.2075	-4.22726			0.38543	-2.83518	1.75532	-3.88778			0.59124	-2.97313	2.10642	-4.28552
		-0.83872	-1.30434	2.31758	-4.37477			0.86643	-3.30146	2.03967	-4.22208			0.51262	-3.00362	2.24662	-4.25984			0.51262	-3.00362	1.76708	-3.89113			0.69462	-3.25693	2.1132	-4.28642
		-0.82747	-1.30666	2.36528	-4.45143			0.92566	-3.38318	2.07929	-4.16054			0.61592	-3.04932	2.27271	-4.32481			0.61592	-3.04932	1.77858	-3.89284			0.80591	-3.12534	2.1199	-4.28865
		-0.81628	-1.31579					0.97885	-3.39221	2.135	-4.28317			0.77478	-3.17162	2.32482	-4.13082			0.77478	-3.17162	1.78987	-3.89613			0.8933	-3.3711	2.18663	-4.38583
		-0.80508	-1.32694					1.02713	-3.40038	2.15889	-4.32918			0.8704	-3.43212	2.33785	-4.35743			0.8704	-3.43212	1.80093	-3.89791			1.00457	-3.49357	2.19399	-4.40104
		-0.79389	-1.33781					1.07115	-3.40587	2.16669	-4.20643			0.89421	-3.43204					0.89421	-3.43204	1.81178	-3.90102			1.06035	-3.36221	2.20143	-4.41299
		-0.78285	-1.34285					1.11171	-3.41205	2.2066	-4.39043			0.98957	-3.3388					0.98957	-3.53922	1.82242	-3.90249			1.11605	-3.75415	2.20888	-4.42112
		-0.77193	-1.34918					1.14917	-3.41607	2.23028	-4.25224			1.06119	-3.50019					1.06119	-3.60043	1.83286	-3.90546			1.14782	-3.98478	2.21628	-4.42702
		-0.76183	-1.32554					1.18411	-3.42137	2.23817	-4.20619			1.09298	-3.5308					1.09298	-3.63104	1.8431	-3.90689			1.19543	-3.98462	2.22363	-4.43025
		-0.75171	-1.33645					1.21671	-3.50429	2.27017	-4.39015			1.13275	-3.60745					1.13275	-3.70769	1.85317	-3.90955			1.30657	-3.961	2.23091	-4.43381
		-0.74251	-1.60577					1.2474	-3.50903	2.30181	-4.25207			1.17251	-3.56852					1.17251	-3.76894	1.86304	-3.91069			1.38604	-3.93751	2.23814	-4.43791
		-0.69336	-1.8884					1.2763	-3.51211	2.3495	-4.298			1.18052	-3.73013					1.18052	-3.83038	1.87275	-3.91334			1.40197	-3.99352	2.24531	-4.44161
		-0.57645	-1.92767					1.30369	-3.51669					1.21235	-3.79141					1.21235	-3.89176	1.88227	-3.91455					2.25243	-4.44516
		-0.42477	-1.93011					1.32968	-3.61704					1.25204	-3.79128					1.25204	-3.89163	1.89166	-3.9173					2.25947	-4.44797
		-0.25728	-2.32434					1.35446	-3.62138					1.27593	-3.83727					1.27593	-3.93762	1.90087	-3.91861					2.26644	-4.45005
		-0.08902	-2.40732					1.37808	-3.62437					1.34734	-3.83702					1.34734	-3.97737	1.90996	-3.92157					2.27334	-4.45204
		0.07173	-2.51404					1.40073	-3.62875													1.9189	-3.9232					2.28016	-4.45359
		0.21464	-2.65219					1.42242	-3.75688													1.92772	-3.92645					2.28689	-4.45434
		0.34316	-2.82871					1.4433	-3.76103													1.93641	-3.92819					2.29355	-4.45656
		0.45859	-2.95506																			1.94499	-3.93147					2.30015	-4.45926
		0.56228	-3.07594																			1.95344	-4.23485					2.30669	-4.46134
		0.65499	-3.27157																			1.96182	-4.23844					2.31316	-4.46382
		0.73744	-3.30769																			1.97007	-4.24041					2.31959	-4.46733
		0.81085	-3.43208																			1.97824	-4.24403					2.32597	-4.47052
		0.87625	-3.45084																			1.98629	-4.24614					2.33229	-4.47171
		0.93485	-3.46464																			1.99427	-4.24977					2.33856	-4.47475
		0.98747	-3.47305																			2.00215	-4.25186
		1.03523	-3.48073																			2.00994	-4.25542
		1.0788	-3.61128																			2.01764	-4.25746
		1.11898	-3.6175																			2.02527	-4.26106
		1.15613	-3.62168																			2.03281	-4.26314
		1.19079	-3.6269																			2.04028	-4.2666
		1.22317	-3.63059																			2.04766	-4.26852
		1.25365	-3.63528																			2.05497	-4.27199
		1.28237	-3.81481																			2.0622	-4.27387
		1.30961	-3.81935																			2.06936	-4.27716
		1.33543	-3.82232																			2.07645	-4.27895
		1.36007	-3.82668																			2.08346	-4.28221
		1.38356	-4.13092																			2.0904	-4.28392
		1.40608	-4.13521																			2.09728	-4.2871
		1.42764	-4.1378																			2.10408	-4.28887
		1.44839	-4.14182																			2.11083	-4.29211
																						2.1175	-4.29398
																						2.12412	-4.29739
																						2.13067	-4.29921
																						2.13718	-4.30252
																						2.14362	-4.30429
																						2.15001	-4.30746
																						2.15634	-4.30908
																						2.16263	-4.31305
																						2.16892	-4.31851
																						2.17528	-4.33005
																						2.18173	-4.34303
																						2.18837	-4.36162
																						2.19521	-4.38117
																						2.20225	-4.40121
																						2.20945	-4.41702
																						2.21673	-4.42964
																						2.22403	-4.43827
																						2.23131	-4.1409
																						2.23851	-4.44638
																						2.24562	-4.44805
																						2.25264	-4.44973
																						2.25956	-4.4506
																						2.2664	-4.45169
																						2.27316	-4.45331
																						2.27983	-4.45487
																						2.28644	-4.4569
																						2.29299	-4.45919
																						2.29949	-4.46214
																						2.30594	-4.46542
																						2.31235	-4.46866
																						2.3187	-4.4715
																						2.32499	-4.4733
																						2.33123	-4.47587
																						2.33741	-4.17398

## Sheet: Anthracite coal
Raw coal						1 cylce						3 cylces						5 cylces						10 cylces
d>20000nm		50nm<d<20000nm		d<50nm		d>20000nm		50nm<d<20000nm		d<50nm		d>20000nm		50nm<d<20000nm		d<50nm		d>20000nm		50nm<d<20000nm		d<50nm		d>20000nm		50nm<d<20000nm		d<50nm
logP	log(dV/dP)	logP	log(dV/dP)	logP	log(dV/dP)	logP	log(dV/dP)	logP	log(dV/dP)	logP	log(dV/dP)	logP	log(dV/dP)	logP	log(dV/dP)	logP	log(dV/dP)	logP	log(dV/dP)	logP	log(dV/dP)	logP	log(dV/dP)	logP	log(dV/dP)	logP	log(dV/dP)	logP	log(dV/dP)
-1.99143	1.464	-1.13388	-0.66141	1.50574	-4.05378	-1.92925	1.29212	-1.14064	-0.51	1.49482	-4.33828	-1.92925	1.29212	-1.12121	-0.61426	1.52629	-4.18139	-2.09273	1.39484	-1.14416	-0.4995	1.49482	-4.22853	-2.08142	1.15503	-1.13563	-0.51322	1.49482	-4.337
-1.98895	1.40082	-1.12041	-0.69408	1.52094	-4.0561	-1.84392	1.21953	-1.11775	-0.64716	1.51359	-4.34073	-1.84392	1.20953	-1.10538	-0.80417	1.58793	-4.21938	-2.03909	1.22873	-1.10995	-0.56823	1.51359	-4.23096	-2.03378	1.04911	-1.08434	-0.60949	1.51359	-4.33943
-1.95474	1.31583	-1.10638	-0.8227	1.53572	-4.05903	-1.78414	1.13707	-1.09647	-0.85949	1.53175	-4.34461	-1.78414	1.12707	-1.01228	-1.20291	1.64958	-4.25738	-1.94557	1.08477	-1.05827	-0.93853	1.53175	-4.23484	-1.97302	0.99027	-1.0757	-0.69183	1.53175	-4.34331
-1.89493	1.21962	-1.09235	-0.96168	1.55009	-4.06128	-1.72431	1.0272	-1.07507	-1.13861	1.54929	-4.34706	-1.72431	1.0272	-0.98071	-1.56371	1.72655	-4.27639	-1.86246	0.9753	-0.99822	-1.21302	1.62937	-4.25328	-1.89811	0.90487	-1.03289	-0.80172	1.54929	-4.34577
-1.84371	1.17826	-1.07741	-1.0038	1.56407	-4.06309	-1.64741	0.8897	-1.05402	-1.37485	1.56629	-4.35083	-1.64741	0.8897	-0.95026	-1.41178	1.81884	-4.27639	-1.78843	0.92456	-0.98947	-1.36391	1.65839	-4.25938	-1.81601	0.8203	-1.02412	-0.96628	1.56629	-4.34953
-1.78396	1.12316	-1.06142	-1.22506	1.57767	-4.06497	-1.60453	0.72497	-1.03465	-1.53493	1.58275	-4.35315	-1.60453	0.72497	-0.84256	-1.4688	1.84966	-4.29541	-1.7183	0.82731	-0.98921	-1.54216	1.68597	-4.26511	-1.73704	0.62277	-0.98971	-1.17207	1.58275	-4.35185
-1.73268	1.04066	-1.04462	-1.26326	1.59092	-4.06701	-1.53624	0.65612	-1.01641	-1.52763	1.59874	-4.35707	-1.53624	0.65612	-0.81128	-1.69672	1.92659	-4.29541	-1.65818	0.70949	-0.92949	-1.58354	1.69926	-4.26725	-1.65988	0.42099	-0.98961	-1.24062	1.59874	-4.35576
-1.70693	0.94455	-1.02761	-1.58703	1.60384	-4.06876	-1.50198	0.55998	-0.99826	-1.8448	1.61426	-4.35941	-1.50198	0.55998	-0.75	-1.60178	2.01857	-4.24341	-1.60105	0.58553	-0.87002	-1.44664	1.71226	-4.27087	-1.60011	0.35237	-0.95505	-1.54238	1.61426	-4.3581
-1.67268	0.86209	-1.01043	-1.60833	1.61645	-4.07118	-1.46775	0.49125	-0.98219	-1.80865	1.62937	-4.36308	-1.46775	0.49125	-0.65678	-2.05749	2.03445	-4.37131	-1.54891	0.46374	-0.82706	-1.67986	1.77271	-4.27766	-1.54673	0.32493	-0.92112	-1.40542	1.62937	-4.36177
-1.60439	0.79328	-0.99196	-1.65775	1.62881	-4.07468	-1.43349	0.39511	-0.96772	-1.77837	1.64406	-4.36532	-1.43349	0.39511	-0.53392	-1.71946	2.11156	-4.44731	-1.50263	0.3925	-0.81868	-1.57022	1.78395	-4.27894	-1.49965	0.22281	-0.91242	-1.52886	1.64406	-4.36399
-1.57014	0.71082	-0.97367	-1.67197	1.64095	-4.0785	-1.39078	0.35379	-0.95438	-1.75637	1.65839	-4.36919	-1.39078	0.35379	-0.42579	-2.26639	2.14238	-4.46633	-1.45778	0.31258	-0.72482	-1.66662	1.84691	-4.29427	-1.46117	0.15873	-0.87805	-1.69348	1.65839	-4.36787
-1.52737	0.62834	-0.95572	-1.68186	1.65285	-4.08215	-1.34806	0.29875	-0.94112	-1.76751	1.67234	-4.37136	-1.34806	0.29875	-0.34846	-2.47528	2.15714	-4.48139	-1.41614	0.22938	-0.7242	-2.1053	1.85682	-4.29682	-1.42596	0.06884	-0.8528	-1.44685	1.67234	-4.37003
-1.46759	0.55951	-0.93875	-1.67464	1.66452	-4.08538	-1.33091	0.25753	-0.92983	-1.70874	1.68597	-4.37492	-1.33091	0.25753	-0.22519	-2.62723	2.23418	-4.41938	-1.38134	0.18817	-0.6389	-2.1605	1.8666	-4.30071	-1.39074	-0.02124	-0.84411	-1.75659	1.68597	-4.37359
-1.44178	0.42228	-0.92259	-1.66997	1.67597	-4.08845	-1.30508	0.20666	-0.91972	-1.67135	1.69926	-4.37706	-1.30508	0.20666	0.12832	-2.92227	2.23489	-4.54215	-1.34742	0.1422	-0.51091	-2.31184	1.93969	-4.32232	-1.35636	-0.0754	-0.83541	-1.68005	1.69926	-4.37573
-1.40755	0.35357	-0.90709	-1.66728	1.72987	-4.09825	-1.27088	0.0516	-0.90947	-1.68792	1.71226	-4.38068	-1.27088	0.0516	0.25131	-2.74127	2.28053	-4.5143	-1.31715	0.08981	-0.37436	-2.49064	1.94829	-4.32498	-1.32931	-0.10655	-0.75035	-1.55704	1.71226	-4.37934
-1.37326	0.24373	-0.89283	-1.64595	1.74003	-4.09986	-1.21965	0.03286	-0.89924	-1.697	1.72494	-4.38231	-1.21965	0.0702	0.26747	-3.10199	2.32728	-4.58019	-1.28907	-0.01615	-0.17705	-2.61564	1.9568	-4.32894	-1.30471	-0.13231	-0.70736	-1.80402	1.72494	-4.38097
-1.33055	0.20243	-0.87884	-1.65155	1.79721	-4.10817	-1.20246	0.1015	-0.88875	-1.71837	1.73733	-4.38496	-1.20246	0.0518	0.39084	-3.09191	2.35748	-4.5143	-1.26168	-0.07984	0.02845	-3.05471	1.96518	-4.33094	-1.2845	-0.19429	-0.65598	-1.99688	1.73733	-4.38361
-1.28774	0.09255	-0.86535	-1.64945	1.8061	-4.10776	-1.17676	0.00545	-0.87799	-1.74056	1.74941	-4.38582	-1.17676	0.03306	0.49883	-3.46289	2.37315	-4.44731	-1.23651	-0.13301	0.12499	-3.20601	1.97348	-4.33381	-1.26331	-0.26552	-0.511	-2.09273	1.74941	-4.38448
-1.24503	0.05124	-0.85124	-1.68312	1.81482	-4.10775			-0.86672	-1.77099	1.76121	-4.38758			0.60673	-3.59586			-1.21043	-0.20964	0.28478	-3.30226	1.98163	-4.33464	-1.24703	-0.27393	-0.39994	-2.59883	1.76121	-4.38624
-1.19377	-0.01877	-0.83816	-1.66326	1.86516	-4.13536			-0.85548	-1.78095	1.77271	-4.38746			0.77643	-3.89967			-1.18529	-0.27207	0.44459	-3.41222	1.98967	-4.03523	-1.23173	-0.30406	-0.25497	-2.40907	1.77271	-4.38612
-1.17664	-0.04627	-0.81375	-1.65227	1.9135	-4.15952			-0.84427	-1.79151	1.78395	-4.38874			0.89895	-3.69081			-1.162	-0.3745	0.53005	-3.57709	1.99759	-4.03563	-1.21681	-0.30837	-0.17824	-2.40933	1.78395	-4.3874
-1.15945	-0.11491	-0.77012	-1.63234	1.92126	-4.16205			-0.83351	-1.78423	1.79492	-4.38912			1.08421	-4.02056					0.59001	-3.783	2.00539	-4.03762	-1.20196	-0.32109	-0.07577	-2.64684	1.79492	-4.38778
-1.14227	-0.20984	-0.74218	-1.58144	1.92892	-4.1645			-0.82284	-1.79151	1.80568	-4.39159			1.22268	-4.07757					0.7349	-3.83836	2.0131	-4.34025	-1.19044	-0.32075	0.11215	-2.53134	1.80568	-4.39025
		-0.73283	-1.625	1.9731	-4.17986			-0.81218	-1.80181	1.81622	-4.39313			1.23834	-4.21055					0.92242	-3.93507	2.02075	-4.3441	-1.18004	-0.34465	0.25719	-3.0827	1.81622	-4.39179
		-0.57358	-1.97758	1.9802	-4.18255			-0.80135	-1.81945	1.82661	-4.39708			1.34554	-4.02056					1.07608	-4.15502	2.0283	-4.34717	-1.16889	-0.38582	0.32562	-3.26119	1.82661	-4.39573
		-0.46346	-2.09808	2.028	-4.20131			-0.7904	-1.83496	1.83683	-4.3998									1.16128	-4.11416	2.03582	-4.35196	-1.15688	-0.52964	0.41103	-3.39865	1.83683	-4.39844
		-0.27337	-2.38817	2.03458	-4.20409			-0.77979	-1.83203	1.84691	-4.40408									1.24651	-4.10074	2.04327	-4.35529	-1.14423	-0.63217	0.54738	-3.72657	1.84691	-4.40273
		0.12662	-2.74841	2.0411	-4.20678			-0.71945	-2.32366	1.85682	-4.40664									1.32337	-4.18337	2.05067	-4.05859			0.64979	-3.53668	1.85682	-4.40528
		0.20662	-3.09849	2.07908	-4.22199			-0.56702	-2.53512	1.8666	-4.41053									1.34054	-4.26573	2.05799	-4.0612			0.69262	-3.70138	1.8666	-4.40917
		0.50662	-3.57896	2.08522	-4.22424			-0.38119	-2.9157	1.87621	-4.4124									1.40857	-4.11521	2.06526	-4.06493			0.95695	-3.92166	1.87621	-4.41104
		0.56662	-3.63901	2.09131	-4.22647			-0.19453	-3.10357	1.8857	-4.41555											2.07245	-4.06686			1.10208	-4.10044	1.8857	-4.41419
		0.67597	-3.97794	2.09734	-4.22866			-0.01773	-3.2614	1.895	-4.41714											2.22477	-4.22754			1.10223	-4.21012	1.895	-4.41577
		0.78508	-3.98813	2.10332	-4.23082			0.14313	-3.38861	1.90419	-4.42023											2.2321	-4.23143			1.19614	-4.27905	1.90419	-4.41888
		0.826	-3.9969	2.10925	-4.23298			0.28145	-3.64835	1.91324	-4.42215											2.23939	-4.23499			1.22185	-4.58885	1.91324	-4.42079
		0.84714	-4.00485	2.11513	-4.23515			0.40059	-3.71166	1.92217	-4.42582											2.24661	-4.2388			1.26434	-4.30673	1.92217	-4.42447
		0.98467	-4.01204	2.12096	-4.23734			0.50684	-3.97548	1.93098	-4.4281											2.25377	-4.2415			1.28149	-4.37541	1.93098	-4.42676
		1.0094	-4.01858	2.12674	-4.23961			0.7016	-4.12598	1.93969	-4.43211											2.26083	-4.24253			1.34961	-4.27967	1.93969	-4.4308
		1.24604	-4.02415	2.13247	-4.24175			0.88659	-4.16826	1.94829	-4.43476											2.2678	-4.24342					1.94829	-4.43346
		1.27004	-4.02914	2.13815	-4.24395			1.08959	-4.29123	1.9568	-4.4387											2.27467	-4.24314					1.9568	-4.43742
		1.29301	-4.03367	2.14379	-4.24596			1.12865	-4.29504	1.96518	-4.4407											2.28141	-4.2417					1.96518	-4.43942
		1.31505	-4.0377	2.18726	-4.26229			1.16488	-4.29979	1.97348	-4.54355											2.28805	-4.24069					1.97348	-4.44229
		1.33618	-4.04133	2.19251	-4.26432			1.19854	-4.30281	1.98163	-4.44437											2.29462	-4.24278					1.98163	-4.44311
		1.3565	-4.04456	2.19772	-4.26638			1.23011	-4.30725	1.98967	-4.58499											2.30112	-4.24474					1.98967	-4.1437
		1.37604	-4.04751	2.23399	-4.3113			1.25973	-4.31018	1.99759	-4.44539											2.30759	-4.54879					1.99759	-4.1441
		1.39485	-4.04987	2.2393	-4.32006			1.28774	-4.31464	2.00539	-4.44738											2.31402	-4.25267					2.00539	-4.14609
		1.41294	-4.05106	2.24462	-4.32537			1.31425	-4.31763	2.0131	-4.45001											2.32045	-4.25762					2.0131	-4.44872
		1.43034	-4.0521	2.25005	-4.34002			1.33948	-4.32207	2.02075	-4.45386											2.32682	-4.25986					2.02075	-4.45258
		1.44713	-4.0531	2.30043	-4.28103			1.3635	-4.32493	2.0283	-4.45692											2.33315	-4.2641					2.0283	-4.45564
		1.46333	-4.05409	2.30895	-4.29166			1.38648	-4.32917	2.03582	-4.46171											2.33945	-4.26681					2.03582	-4.46044
				2.31734	-4.29411			1.40844	-4.33181	2.04327	-4.46503																	2.04327	-4.46376
				2.32528	-4.27789			1.42955	-4.33589	2.05067	-4.46835																	2.05067	-4.16707
				2.33311	-4.27992			1.4498	-4.3384	2.05799	-4.47095																	2.05799	-4.16967
										2.06526	-4.47469																	2.06526	-4.17341
										2.07245	-4.47662																	2.07245	-4.17534
										2.07959	-4.4799																	2.07959	-4.17862
										2.08664	-4.4816																	2.08664	-4.1803
										2.09362	-4.48486																	2.09362	-4.18356
										2.10052	-4.48648																	2.10052	-4.18518
										2.10737	-4.58961																	2.10737	-4.18832
										2.11413	-4.49218																	2.11413	-4.49089
										2.12085	-4.49529																	2.12085	-4.49401
										2.12749	-4.59676																	2.12749	-4.49547
										2.13408	-4.49975																	2.13408	-4.49847
										2.1406	-4.50123																	2.1406	-4.49995
										2.14707	-4.5052																	2.14707	-4.50392
										2.15353	-4.51036																	2.15353	-4.50909
										2.16006	-4.52152																	2.16006	-4.52024
										2.16668	-4.53418																	2.16668	-4.53291
										2.17348	-4.55228																	2.17348	-4.55102
										2.18048	-4.46973																	2.18048	-4.26856
										2.18768	-4.48966																	2.18768	-4.2884
										2.19503	-4.40497																	2.19503	-4.30361
										2.20246	-4.41759																	2.20246	-4.31613
										2.20992	-4.42679																	2.20992	-4.32534
										2.21737	-4.43344																	2.21737	-4.33199
										2.22477	-4.54738																	2.22477	-4.33594
										2.2321	-4.54126																	2.2321	-4.33983
										2.23939	-4.5448																	2.23939	-4.34338
										2.24661	-4.34861																	2.24661	-4.3472
										2.25377	-4.3513																	2.25377	-4.34989
										2.26083	-4.35233																	2.26083	-4.35092
										2.2678	-4.35322																	2.2678	-4.35181
										2.27467	-4.35294																	2.27467	-4.35153
										2.28141	-4.35152																	2.28141	-4.35009
										2.28805	-4.35052																	2.28805	-4.34909
										2.29462	-4.35261																	2.29462	-4.35118
										2.30112	-4.35459																	2.30112	-4.35314
										2.30759	-4.65863																	2.30759	-4.65719
										2.31402	-4.36252																	2.31402	-4.36107
										2.32045	-4.36748																	2.32045	-4.36603
										2.32682	-4.36973																	2.32682	-4.36828
										2.33315	-4.37398																	2.33315	-4.37253
										2.33945	-4.37668																	2.33945	-4.37524
