# Supplementary material for: Effect of microwave irradiation cycles on the pore structures and fractal dimension of coals with different ranks
Source: PLoS One. 2026 Jul 29;21(7):e0343007. doi: 10.1371/journal.pone.0343007 (PMC13419212; doi:10.1371/journal.pone.0343007)
Supplement: S1 Data — (ZIP) [file pone.0343007.s001.zip › S1 Data. Minimal data set/Mercury injection data.xlsx]

## Sheet: Subbituminous coal
Raw coal				1 cylce				3 cylces				5 cylces				10 cylces
Pressure	Intrusion	Pressure	Extrusion	Pressure	Intrusion	Pressure	Extrusion	Pressure	Intrusion	Pressure	Extrusion	Pressure	Intrusion	Pressure	Extrusion	Pressure	Intrusion	Pressure	Extrusion
1.13	0.0105	29773.4	0.1253	1.117	0.0093	29661.8	0.1295	1.117	0.0097	29661.8	0.1343	1.117	0.01	29661.8	0.1386	1.117	0.0108	29661.8	0.1501
1.245	0.0193	29402	0.1252	1.377	0.0325	29308.6	0.1295	1.377	0.03373	29308.6	0.1343	1.377	0.0348	29308.6	0.1386	1.377	0.0377	29308.6	0.1501
1.501	0.0346	29044.2	0.1251	1.72	0.05	28956.5	0.1295	1.72	0.05195	28956.5	0.1343	1.72	0.0536	28956.5	0.1386	1.72	0.058	28956.5	0.1501
1.784	0.0462	28694.4	0.125	2.07	0.0639	28599.4	0.1295	2.07	0.06629	28599.4	0.1343	2.07	0.0684	28599.4	0.1386	2.07	0.0741	28599.4	0.1501
2.075	0.0563	28346.9	0.1249	2.429	0.0761	28236.1	0.1295	2.429	0.07889	28236.1	0.1343	2.429	0.0814	28236.1	0.1386	2.429	0.0882	28236.1	0.1501
2.433	0.0651	28001.6	0.1248	2.795	0.0839	27867.2	0.1295	2.795	0.08703	27867.2	0.1343	2.795	0.0898	27867.2	0.1386	2.795	0.0972	27867.2	0.1501
2.81	0.0702	27659.4	0.1247	3.18	0.0888	27493.8	0.1295	3.18	0.09206	27493.8	0.1343	3.18	0.095	27493.8	0.1386	3.18	0.1029	27493.8	0.1501
3.22	0.0731	27317.9	0.1246	3.624	0.0922	27114	0.1295	3.624	0.09565	27114	0.1343	3.624	0.0987	27114	0.1386	3.624	0.1069	27114	0.1501
3.661	0.0746	26975.2	0.1245	4.06	0.0939	26734.7	0.1295	4.06	0.09739	26734.7	0.1343	4.06	0.1005	26734.7	0.1386	4.06	0.1088	26734.7	0.1501
4.134	0.0756	26633.4	0.1244	4.546	0.0948	26362	0.1295	4.546	0.09836	26362	0.1343	4.546	0.1015	26362	0.1386	4.546	0.1099	26362	0.1501
4.642	0.0763	26292.4	0.1243	5.059	0.0953	25999.3	0.1295	5.059	0.09885	25999.3	0.1343	5.059	0.102	25999.3	0.1386	5.059	0.1105	25999.3	0.1501
5.159	0.0768	25953.6	0.1241	5.568	0.0956	25643.6	0.12942	5.568	0.09914	25643.6	0.13422	5.568	0.1023	25643.6	0.13852	5.568	0.1108	25643.6	0.15
5.663	0.0772	25615.1	0.124	6.101	0.0959	25296.5	0.12942	6.101	0.09943	25296.5	0.13422	6.101	0.1026	25296.5	0.13852	6.101	0.1111	25296.5	0.15
6.195	0.0776	25278.5	0.1239	6.64	0.0959	24957.3	0.12934	6.64	0.09952	24957.3	0.13413	6.64	0.1027	24957.3	0.13843	6.64	0.1112	24957.3	0.1499
6.741	0.0779	24942.3	0.1238	7.166	0.0961	24620.4	0.12925	7.166	0.09972	24620.4	0.13404	7.166	0.1029	24620.4	0.13833	7.166	0.1114	24620.4	0.1498
7.288	0.0781	24608	0.1236	7.716	0.0962	24285.6	0.12916	7.716	0.09982	24285.6	0.13395	7.716	0.103	24285.6	0.13824	7.716	0.1115	24285.6	0.1497
7.863	0.0783	24274.5	0.1235	8.279	0.0963	23951.1	0.12908	8.279	0.09991	23951.1	0.13386	8.279	0.1031	23951.1	0.13815	8.279	0.1116	23951.1	0.1496
8.457	0.0785	23943.9	0.1233	8.832	0.0964	23617.8	0.12899	8.832	0.09991	23617.8	0.13377	8.832	0.1031	23617.8	0.13806	8.832	0.1117	23617.8	0.1495
9.049	0.0787	23613.7	0.1232	9.42	0.0965	23285.5	0.12891	9.42	0.10001	23285.5	0.13368	9.42	0.1032	23285.5	0.13796	9.42	0.1118	23285.5	0.1494
9.664	0.0789	23286	0.123	10.032	0.0965	22955.7	0.12882	10.032	0.10011	22955.7	0.13359	10.032	0.1033	22955.7	0.13787	10.032	0.1119	22955.7	0.1493
10.295	0.0791	22958.3	0.1229	10.626	0.0966	22631.6	0.12873	10.626	0.1002	22631.6	0.1335	10.626	0.1034	22631.6	0.13778	10.626	0.112	22631.6	0.1492
10.913	0.0792	22631.6	0.1227	11.239	0.0966	22311.1	0.12865	11.239	0.1002	22311.1	0.13342	11.239	0.1034	22311.1	0.13769	11.239	0.112	22311.1	0.1491
11.548	0.0794	22304.3	0.1225	11.867	0.0967	21998.7	0.12856	11.867	0.1003	21998.7	0.13333	11.867	0.1035	21998.7	0.13759	11.867	0.1121	21998.7	0.149
12.198	0.0795	21977.4	0.1223	12.467	0.0967	21695.1	0.12847	12.467	0.1003	21695.1	0.13324	12.467	0.1035	21695.1	0.1375	12.467	0.1121	21695.1	0.1489
12.83	0.0796	21651.8	0.1221	13.085	0.0968	21500	0.1283	13.085	0.1004	21500	0.13306	13.085	0.1036	21500	0.13732	13.085	0.1122	21500	0.1487
13.489	0.0797	21325.9	0.1219	13.644	0.0968	21209.1	0.12822	13.644	0.1004	21209.1	0.13297	13.644	0.1036	21209.1	0.13723	13.644	0.1122	21209.1	0.1486
14.09	0.0798	21002.2	0.1216	14.223	0.0969	20922.9	0.12813	14.223	0.10049	20922.9	0.13288	14.223	0.1037	20922.9	0.13713	14.223	0.1123	20922.9	0.1485
14.702	0.0799	20679.5	0.1214	14.795	0.0969	20642.1	0.12804	14.795	0.10049	20642.1	0.13279	14.795	0.1037	20642.1	0.13704	14.795	0.1123	20642.1	0.1484
15.309	0.08	20358.6	0.1212	15.333	0.097	20362.5	0.12796	15.333	0.10059	20362.5	0.1327	15.333	0.1038	20362.5	0.13695	15.333	0.1124	20362.5	0.1483
15.858	0.0801	20039.7	0.121	15.8	0.097	20082.2	0.12787	15.8	0.10059	20082.2	0.13261	15.8	0.1038	20082.2	0.13686	15.8	0.1124	20082.2	0.1482
16.335	0.0801	19721.8	0.1208	16.286	0.097	19803.7	0.12778	16.286	0.10059	19803.7	0.13252	16.286	0.1038	19803.7	0.13676	16.286	0.1124	19803.7	0.1481
16.764	0.0802	19406.7	0.1206	16.784	0.0971	19528.1	0.1277	16.784	0.10069	19528.1	0.13243	16.784	0.1039	19528.1	0.13667	16.784	0.1125	19528.1	0.148
17.228	0.0803	19093	0.1204	17.297	0.0971	19252.6	0.12761	17.297	0.10069	19252.6	0.13234	17.297	0.1039	19252.6	0.13658	17.297	0.1125	19252.6	0.1479
17.631	0.0803	18781.9	0.1202	17.833	0.0971	18977.1	0.12753	17.833	0.10069	18977.1	0.13225	17.833	0.1039	18977.1	0.13649	17.833	0.1125	18977.1	0.1478
18.04	0.0804	18473	0.12	18.4	0.0971	18704.6	0.12735	18.4	0.10069	18704.6	0.13207	18.4	0.1039	18704.6	0.1363	18.4	0.1125	18704.6	0.1476
18.469	0.0805	18165.4	0.1198	18.983	0.0971	18435	0.12727	18.983	0.10069	18435	0.13198	18.983	0.1039	18435	0.13621	18.983	0.1125	18435	0.1475
18.935	0.0805	17860.7	0.1196	19.552	0.0972	18165.3	0.12718	19.552	0.10078	18165.3	0.13189	19.552	0.104	18165.3	0.13612	19.552	0.1126	18165.3	0.1474
19.412	0.0806	17557.4	0.1194	20.101	0.0972	17897.1	0.12709	20.101	0.10078	17897.1	0.1318	20.101	0.104	17897.1	0.13602	20.101	0.1126	17897.1	0.1473
19.864	0.0807	17256.2	0.1193	20.596	0.0972	17632.5	0.12701	20.596	0.10078	17632.5	0.13172	20.596	0.104	17632.5	0.13593	20.596	0.1126	17632.5	0.1472
20.312	0.0807	16956.2	0.1191	21.094	0.0972	17370.3	0.12684	21.094	0.10088	17370.3	0.13154	21.094	0.1041	17370.3	0.13575	21.094	0.1127	17370.3	0.147
20.76	0.0807	16659	0.1189	21.602	0.0972	17109.5	0.12675	21.602	0.10088	17109.5	0.13145	21.602	0.1041	17109.5	0.13566	21.602	0.1127	17109.5	0.1469
21.212	0.0808	16367.3	0.1187	22.124	0.0972	16852.2	0.12666	22.124	0.10088	16852.2	0.13136	22.124	0.1041	16852.2	0.13556	22.124	0.1127	16852.2	0.1468
21.686	0.0808	16078.8	0.1185	22.66	0.0972	16599.6	0.12649	22.66	0.10088	16599.6	0.13118	22.66	0.1041	16599.6	0.13538	22.66	0.1127	16599.6	0.1466
22.193	0.0808	15797.6	0.1184	23.219	0.0973	16349.8	0.1264	23.219	0.10098	16349.8	0.13109	23.219	0.1042	16349.8	0.13529	23.219	0.1128	16349.8	0.1465
22.74	0.0808	15524.4	0.1182	23.796	0.0973	16102.6	0.12632	23.796	0.10098	16102.6	0.131	23.796	0.1042	16102.6	0.13519	23.796	0.1128	16102.6	0.1464
23.317	0.0809	15258.6	0.118	24.416	0.0973	15857.4	0.12615	24.416	0.10098	15857.4	0.13082	24.416	0.1042	15857.4	0.13501	24.416	0.1128	15857.4	0.1462
23.93	0.0809	14996.5	0.1179	25.098	0.0973	15613.9	0.12606	25.098	0.10098	15613.9	0.13073	25.098	0.1042	15613.9	0.13492	25.098	0.1128	15613.9	0.1461
24.561	0.081	14738.2	0.1177	25.794	0.0973	15370.7	0.12589	25.794	0.10098	15370.7	0.13055	25.794	0.1042	15370.7	0.13473	25.794	0.1128	15370.7	0.1459
25.206	0.0811	14484.5	0.1176	26.456	0.0973	15127.6	0.1258	26.456	0.10098	15127.6	0.13046	26.456	0.1042	15127.6	0.13464	26.456	0.1128	15127.6	0.1458
25.856	0.0811	14232.2	0.1174	27.13	0.0973	14885	0.12563	27.13	0.10098	14885	0.13028	27.13	0.1042	14885	0.13446	27.13	0.1128	14885	0.1456
26.527	0.0812	13979.3	0.1173	27.818	0.0973	14639.1	0.12554	27.818	0.10098	14639.1	0.13019	27.818	0.1042	14639.1	0.13436	27.818	0.1128	14639.1	0.1455
27.217	0.0812	13727.4	0.1171	28.416	0.0973	14389.8	0.12537	28.416	0.10098	14389.8	0.13002	28.416	0.1042	14389.8	0.13418	28.416	0.1128	14389.8	0.1453
27.877	0.0812	13478	0.117	29.015	0.0973	14135.2	0.12528	29.015	0.10098	14135.2	0.12993	29.015	0.1042	14135.2	0.13409	29.015	0.1128	14135.2	0.1452
28.594	0.0812	13229.2	0.1168	29.603	0.0973	13873.6	0.12511	29.603	0.10098	13873.6	0.12975	29.603	0.1042	13873.6	0.1339	29.603	0.1128	13873.6	0.145
29.301	0.0813	12979.3	0.1167	30.212	0.0973	13603.5	0.12502	30.212	0.10098	13603.5	0.12966	30.212	0.1042	13603.5	0.13381	30.212	0.1128	13603.5	0.1449
30.007	0.0813	12729.9	0.1165	30.779	0.0973	13326.4	0.12485	30.779	0.10098	13326.4	0.12948	30.779	0.1042	13326.4	0.13362	30.779	0.1128	13326.4	0.1447
30.67	0.0814	12482.7	0.1164	31.36	0.0973	13042.9	0.12468	31.36	0.10098	13042.9	0.1293	31.36	0.1042	13042.9	0.13344	31.36	0.1128	13042.9	0.1445
31.318	0.0814	12236.5	0.1162	31.966	0.0973	12754.4	0.12459	31.966	0.10098	12754.4	0.12921	31.966	0.1042	12754.4	0.13335	31.966	0.1128	12754.4	0.1444
31.981	0.0814	11990.5	0.116	33.272	0.0973	12461.4	0.12442	33.272	0.10098	12461.4	0.12903	33.272	0.1042	12461.4	0.13316	33.272	0.1128	12461.4	0.1442
32.597	0.0815	11746.5	0.1159	35.555	0.0974	12164	0.12425	35.555	0.10107	12164	0.12885	35.555	0.1043	12164	0.13298	35.555	0.1129	12164	0.144
34.631	0.0815	11506.2	0.1157	38.938	0.0974	11862.4	0.12408	38.938	0.10107	11862.4	0.12867	38.938	0.1043	11862.4	0.13279	38.938	0.1129	11862.4	0.1438
44.625	0.0816	11268.1	0.1156	43.441	0.0975	11555.5	0.1239	43.441	0.10107	11555.5	0.12849	43.441	0.1043	11555.5	0.13261	43.441	0.113	11555.5	0.1436
64.45	0.0818	11031.4	0.1154	49.043	0.0976	11243.4	0.12364	49.043	0.10117	11243.4	0.12823	49.043	0.1044	11243.4	0.13233	49.043	0.1131	11243.4	0.1433
96.856	0.0821	10797.4	0.1153	55.597	0.0977	10926.3	0.12347	55.597	0.10127	10926.3	0.12805	55.597	0.1045	10926.3	0.13215	55.597	0.1132	10926.3	0.1431
145.083	0.0824	10566.8	0.1151	62.456	0.0977	10605.5	0.1233	62.456	0.10127	10605.5	0.12787	62.456	0.1045	10605.5	0.13196	62.456	0.1132	10605.5	0.1429
212.661	0.0828	10338.1	0.115	69.609	0.0978	10281.3	0.12313	69.609	0.10137	10281.3	0.12769	69.609	0.1046	10281.3	0.13178	69.609	0.1133	10281.3	0.1427
297.494	0.0832	10111.1	0.1148	77.053	0.0978	9955.25	0.12287	77.053	0.10146	9955.25	0.12742	77.053	0.1047	9955.25	0.1315	77.053	0.1134	9955.25	0.1424
397.355	0.0836	9885.55	0.1147	85.027	0.0979	9626.77	0.12269	85.027	0.10156	9626.77	0.12724	85.027	0.1048	9626.77	0.13132	85.027	0.1135	9626.77	0.1422
512.928	0.084	9661.85	0.1145	93.627	0.0979	9295.77	0.12252	93.627	0.10156	9295.77	0.12706	93.627	0.1048	9295.77	0.13113	93.627	0.1135	9295.77	0.142
642.1	0.0844	9438.92	0.1143	103.13	0.098	8962.02	0.12226	103.13	0.10166	8962.02	0.12679	103.13	0.1049	8962.02	0.13085	103.13	0.1136	8962.02	0.1417
782.576	0.0848	9216.32	0.1142	113.713	0.0981	8623.58	0.122	113.713	0.10175	8623.58	0.12653	113.713	0.105	8623.58	0.13058	113.713	0.1137	8623.58	0.1414
931.467	0.0853	8992.94	0.114	125.706	0.0982	8279.26	0.12183	125.706	0.10185	8279.26	0.12635	125.706	0.1051	8279.26	0.13039	125.706	0.1138	8279.26	0.1412
1087.06	0.0857	8766.54	0.1138	139.305	0.0983	7929.35	0.12157	139.305	0.10195	7929.35	0.12608	139.305	0.1052	7929.35	0.13012	139.305	0.1139	7929.35	0.1409
1247.19	0.0863	8535.35	0.1136	154.873	0.0984	7572.77	0.12131	154.873	0.10204	7572.77	0.12581	154.873	0.1053	7572.77	0.12984	154.873	0.114	7572.77	0.1406
1410.99	0.0868	8297.44	0.1135	172.699	0.0984	7208.75	0.12106	172.699	0.10214	7208.75	0.12554	172.699	0.1054	7208.75	0.12956	172.699	0.1141	7208.75	0.1403
1577.07	0.0873	8051.19	0.1133	193.302	0.0985	6839.57	0.1208	193.302	0.10224	6839.57	0.12527	193.302	0.1055	6839.57	0.12928	193.302	0.1142	6839.57	0.14
1745.6	0.0879	7796.06	0.1131	217.03	0.0986	6464.61	0.12054	217.03	0.10224	6464.61	0.12501	217.03	0.1055	6464.61	0.12901	217.03	0.1143	6464.61	0.1397
1915.82	0.0885	7534.17	0.1129	244.713	0.0988	6081.31	0.12019	244.713	0.10243	6081.31	0.12465	244.713	0.1057	6081.31	0.12864	244.713	0.1145	6081.31	0.1393
2088.05	0.089	7266.77	0.1127	276.923	0.099	5686.15	0.11993	276.923	0.10263	5686.15	0.12438	276.923	0.1059	5686.15	0.12836	276.923	0.1147	5686.15	0.139
2261.61	0.0895	6995.56	0.1125	314.74	0.0991	5276.92	0.11959	314.74	0.10282	5276.92	0.12402	314.74	0.1061	5276.92	0.12799	314.74	0.1149	5276.92	0.1386
2437.06	0.0901	6721.24	0.1123	358.83	0.0993	4849.89	0.11924	358.83	0.10301	4849.89	0.12366	358.83	0.1063	4849.89	0.12762	358.83	0.1151	4849.89	0.1382
2613.73	0.0905	6443.62	0.1121	410.473	0.0995	4404.58	0.1189	410.473	0.10321	4404.58	0.12331	410.473	0.1065	4404.58	0.12725	410.473	0.1153	4404.58	0.1378
2792.21	0.091	6162.34	0.1118	470.276	0.0997	3943.4	0.11847	470.276	0.1034	3943.4	0.12286	470.276	0.1067	3943.4	0.12679	470.276	0.1156	3943.4	0.1373
2971.92	0.0915	5876.48	0.1115	539.228	0.0999	3475.06	0.11812	539.228	0.10359	3475.06	0.1225	539.228	0.1069	3475.06	0.12642	539.228	0.1158	3475.06	0.1369
3153.41	0.0919	5586.27	0.1112	617.379	0.1001	3012.7	0.11769	617.379	0.10379	3012.7	0.12205	617.379	0.1071	3012.7	0.12596	617.379	0.116	3012.7	0.1364
3336.11	0.0923	5292.6	0.1108	705.323	0.1003	2568.07	0.11726	705.323	0.10408	2568.07	0.12161	705.323	0.1074	2568.07	0.1255	705.323	0.1163	2568.07	0.1359
3520.62	0.0926	4997.04	0.1105	802.444	0.1006	2152.03	0.11683	802.444	0.10437	2152.03	0.12116	802.444	0.1077	2152.03	0.12504	802.444	0.1166	2152.03	0.1354
3706.29	0.093	4701.08	0.1101	908.814	0.1009	1776.33	0.11648	908.814	0.10456	1776.33	0.1208	908.814	0.1079	1776.33	0.12467	908.814	0.1169	1776.33	0.135
3893.73	0.0934	4406	0.1098	1023.25	0.101	1446.73	0.11614	1023.25	0.10476	1446.73	0.12044	1023.25	0.1081	1446.73	0.1243	1023.25	0.1171	1446.73	0.1346
4082.3	0.0937	4110.38	0.1094	1145.68	0.1013	1164.92	0.11579	1145.68	0.10505	1164.92	0.12008	1145.68	0.1084	1164.92	0.12393	1145.68	0.1174	1164.92	0.1342
4272.64	0.0941	3812.56	0.109	1274.71	0.1015	828.394	0.11553	1274.71	0.10534	828.394	0.11982	1274.71	0.1087	828.394	0.12365	1274.71	0.1177	828.394	0.1339
4464.04	0.0945	3511.96	0.1087	1410.08	0.1017	675.74	0.11528	1410.08	0.10553	675.74	0.11955	1410.08	0.1089	675.74	0.12338	1410.08	0.1179	675.74	0.1336
4657.14	0.0949	3207.02	0.1083	1550.38	0.102	523.733	0.11502	1550.38	0.10573	523.733	0.11928	1550.38	0.1091	523.733	0.1231	1550.38	0.1182	523.733	0.1333
4851.32	0.0953	2896.93	0.1079	1695.59	0.1022	407.189	0.11476	1695.59	0.10592	407.189	0.11901	1695.59	0.1093	407.189	0.12282	1695.59	0.1184	407.189	0.133
5047.18	0.0956	2584.14	0.1075	1844.44	0.1024	319.885	0.11459	1844.44	0.10621	319.885	0.11883	1844.44	0.1096	319.885	0.12264	1844.44	0.1187	319.885	0.1328
5244.07	0.096	2274.69	0.1071	1996.96	0.1026	256.793	0.11441	1996.96	0.1064	256.793	0.11865	1996.96	0.1098	256.793	0.12245	1996.96	0.1189	256.793	0.1326
5442.7	0.0964	1972.13	0.1067	2152.13	0.1028	212.78	0.11424	2152.13	0.10669	212.78	0.11847	2152.13	0.1101	212.78	0.12227	2152.13	0.1192	212.78	0.1324
5642.4	0.0967	1678.19	0.1062	2310.24	0.103	181.681	0.11407	2310.24	0.10689	181.681	0.1183	2310.24	0.1103	181.681	0.12208	2310.24	0.1194	181.681	0.1322
5843.82	0.097	1396.02	0.1058	2470.31	0.1033	159.21	0.11398	2470.31	0.10708	159.21	0.11821	2470.31	0.1105	159.21	0.12199	2470.31	0.1197	159.21	0.1321
6046.29	0.0973	1131.31	0.1053	2632.62	0.1034	142.336	0.11381	2632.62	0.10728	142.336	0.11803	2632.62	0.1107	142.336	0.12181	2632.62	0.1199	142.336	0.1319
6250.47	0.0977	887.328	0.1048	2796.33	0.1037	129.04	0.11372	2796.33	0.10757	129.04	0.11794	2796.33	0.111	129.04	0.12171	2796.33	0.1202	129.04	0.1318
6455.61	0.098	664.773	0.1042	2961.73	0.1039	118.177	0.11364	2961.73	0.10776	118.177	0.11785	2961.73	0.1112	118.177	0.12162	2961.73	0.1204	118.177	0.1317
6662.4	0.0983	466.357	0.1036	3127.94	0.1041	108.996	0.11355	3127.94	0.10805	108.996	0.11776	3127.94	0.1115	108.996	0.12153	3127.94	0.1207	108.996	0.1316
6870.12	0.0987	305.412	0.103	3295.35	0.1043	101.872	0.11346	3295.35	0.10815	101.872	0.11767	3295.35	0.1116	101.872	0.12144	3295.35	0.1209	101.872	0.1315
7079.4	0.099	149.263	0.1023	3463.16	0.1046	94.469	0.11329	3463.16	0.10844	94.469	0.11749	3463.16	0.1119	94.469	0.12125	3463.16	0.1212	94.469	0.1313
7289.52	0.0993	43.806	0.1016	3631.74	0.1048	87.634	0.11321	3631.74	0.10873	87.634	0.1174	3631.74	0.1122	87.634	0.12116	3631.74	0.1215	87.634	0.1312
7501.18	0.0996			3800.36	0.1052	81.204	0.11312	3800.36	0.10912	81.204	0.11731	3800.36	0.1126	81.204	0.12107	3800.36	0.1219	81.204	0.1311
7713.64	0.0999			3969.32	0.1054	74.873	0.11303	3969.32	0.10931	74.873	0.11722	3969.32	0.1128	74.873	0.12097	3969.32	0.1222	74.873	0.131
7927.54	0.1003			4137.69	0.1057	68.997	0.11295	4137.69	0.1096	68.997	0.11713	4137.69	0.1131	68.997	0.12088	4137.69	0.1225	68.997	0.1309
8142.13	0.1006			4305.73	0.1059			4305.73	0.10989		--	4305.73	0.1134			4305.73	0.1228
8358.06	0.1009			4472.44	0.1063			4472.44	0.11028		--	4472.44	0.1138			4472.44	0.1232
8574.57	0.1012			4638.06	0.1066			4638.06	0.11057		--	4638.06	0.1141			4638.06	0.1236
8792.28	0.1016			4801.85	0.107			4801.85	0.11096		--	4801.85	0.1145			4801.85	0.124
9010.52	0.1019			4964.37	0.1073			4964.37	0.11135		--	4964.37	0.1149			4964.37	0.1244
9230.13	0.1023			5125.09	0.1078			5125.09	0.11173		--	5125.09	0.1153			5125.09	0.1249
9450.39	0.1026			5284.73	0.1081			5284.73	0.11212		--	5284.73	0.1157			5284.73	0.1253
9672.22	0.103			5442.94	0.1085			5442.94	0.11251		--	5442.94	0.1161			5442.94	0.1257
9894.91	0.1033			5600.64	0.1088			5600.64	0.1128		--	5600.64	0.1164			5600.64	0.1261
10119.3	0.1036			5757.66	0.1091			5757.66	0.11309		--	5757.66	0.1167			5757.66	0.1264
10344.7	0.104			5914.95	0.1093			5914.95	0.11338		--	5914.95	0.117			5914.95	0.1267
10571.9	0.1043			6072.43	0.1096			6072.43	0.11367		--	6072.43	0.1173			6072.43	0.127
10800	0.1046			6231.23	0.1098			6231.23	0.11387		--	6231.23	0.1175			6231.23	0.1273
11029.9	0.105			6391.23	0.1101			6391.23	0.11416		--	6391.23	0.1178			6391.23	0.1276
11260.8	0.1053			6553.17	0.1103			6553.17	0.11435		--	6553.17	0.118			6553.17	0.1278
11493.5	0.1056			6716.67	0.1104			6716.67	0.11454		--	6716.67	0.1182			6716.67	0.128
11727.3	0.1059			6882.57	0.1106			6882.57	0.11474		--	6882.57	0.1184			6882.57	0.1282
11963.2	0.1062			7050.43	0.1108			7050.43	0.11493		--	7050.43	0.1186			7050.43	0.1284
12200.2	0.1065			7220.92	0.111			7220.92	0.11503		--	7220.92	0.1187			7220.92	0.1286
12439.4	0.1068			7393.59	0.1112			7393.59	0.11532		--	7393.59	0.119			7393.59	0.1289
12679.8	0.1072			7569.26	0.1115			7569.26	0.11561		--	7569.26	0.1193			7569.26	0.1292
12922.3	0.1075			7747.36	0.1118			7747.36	0.116		--	7747.36	0.1197			7747.36	0.1296
13166	0.1079			7928.38	0.1121			7928.38	0.11619		--	7928.38	0.1199			7928.38	0.1299
13411.7	0.1083			8111.49	0.1124			8111.49	0.11658		--	8111.49	0.1203			8111.49	0.1303
13658.6	0.1086			8297.25	0.1128			8297.25	0.11697		--	8297.25	0.1207			8297.25	0.1307
13907.4	0.109			8484.65	0.113			8484.65	0.11726		--	8484.65	0.121			8484.65	0.131
14157.3	0.1094			8674.13	0.1134			8674.13	0.11755		--	8674.13	0.1213			8674.13	0.1314
14409.3	0.1097			8864.85	0.1136			8864.85	0.11784		--	8864.85	0.1216			8864.85	0.1317
14662.5	0.1101			9057.6	0.1139			9057.6	0.11813		--	9057.6	0.1219			9057.6	0.132
14917.8	0.1104			9251.58	0.1141			9251.58	0.11842		--	9251.58	0.1222			9251.58	0.1323
15174.2	0.1108			9447.69	0.1144			9447.69	0.11861		--	9447.69	0.1224			9447.69	0.1326
15432.8	0.1112			9645.37	0.1147			9645.37	0.1189		--	9645.37	0.1227			9645.37	0.1329
15692.3	0.1115			9845.52	0.1149			9845.52	0.11919		--	9845.52	0.123			9845.52	0.1332
15953.9	0.1119			10047.5	0.1153			10047.5	0.11958		--	10047.5	0.1234			10047.5	0.1336
16216.3	0.1123			10252	0.1156			10252	0.11987		--	10252	0.1237			10252	0.134
16480.7	0.1126			10459.4	0.1159			10459.4	0.12016		--	10459.4	0.124			10459.4	0.1343
16746	0.113			10672.1	0.1162			10672.1	0.12055		--	10672.1	0.1244			10672.1	0.1347
17013.2	0.1134			10891.6	0.1165			10891.6	0.12084		--	10891.6	0.1247			10891.6	0.135
17281.5	0.1137			11120.4	0.1168			11120.4	0.12113		--	11120.4	0.125			11120.4	0.1354
17551.8	0.1141			11360	0.1171			11360	0.12142		--	11360	0.1253			11360	0.1357
17823.3	0.1144			11612.4	0.1173			11612.4	0.12171		--	11612.4	0.1256			11612.4	0.136
18096.8	0.1147			11876.4	0.1176			11876.4	0.122		--	11876.4	0.1259			11876.4	0.1363
18371.5	0.115			12149.8	0.1179			12149.8	0.1222		--	12149.8	0.1261			12149.8	0.1366
18648.8	0.1154			12431.3	0.1181			12431.3	0.12249		--	12431.3	0.1264			12431.3	0.1369
18929.6	0.1157			12718.3	0.1185			12718.3	0.12288		--	12718.3	0.1268			12718.3	0.1373
19217.7	0.116			13009.3	0.1188			13009.3	0.12326		--	13009.3	0.1272			13009.3	0.1377
19514.4	0.1164			13303.1	0.1191			13303.1	0.12346		--	13303.1	0.1274			13303.1	0.138
19823.7	0.1167			13599.5	0.1194			13599.5	0.12385		--	13599.5	0.1278			13599.5	0.1384
20146.8	0.1171			13898.5	0.1198			13898.5	0.12423		--	13898.5	0.1282			13898.5	0.1388
20484.9	0.1174			14200.2	0.12			14200.2	0.12443		--	14200.2	0.1284			14200.2	0.1391
20835.7	0.1178			14504.5	0.1204			14504.5	0.12481		--	14504.5	0.1288			14504.5	0.1395
21196.8	0.1182			14811.4	0.1206			14811.4	0.1251		--	14811.4	0.1291			14811.4	0.1398
21565.7	0.1186			15121.2	0.121			15121.2	0.12549		--	15121.2	0.1295			15121.2	0.1402
21940.5	0.119			15433.5	0.1212			15433.5	0.12569		--	15433.5	0.1297			15433.5	0.1405
22318.5	0.1194			15748.5	0.1215			15748.5	0.12598		--	15748.5	0.13			15748.5	0.1408
22699.4	0.1198			16066.1	0.1217			16066.1	0.12627		--	16066.1	0.1303			16066.1	0.1411
23083.3	0.1201			16386.1	0.1221			16386.1	0.12666		--	16386.1	0.1307			16386.1	0.1415
23469.9	0.1205			16708.5	0.1223			16708.5	0.12685		--	16708.5	0.1309			16708.5	0.1418
23859.2	0.1209			17033.4	0.1226			17033.4	0.12714		--	17033.4	0.1312			17033.4	0.1421
24251.4	0.1212			17360.6	0.1229			17360.6	0.12743		--	17360.6	0.1315			17360.6	0.1424
24646.2	0.1215			17690.4	0.1232			17690.4	0.12782		--	17690.4	0.1319			17690.4	0.1428
25043.8	0.1219			18022.9	0.1235			18022.9	0.12801		--	18022.9	0.1321			18022.9	0.1431
25444.4	0.1222			18357.7	0.1237			18357.7	0.1283		--	18357.7	0.1324			18357.7	0.1434
25847.4	0.1225			18695.2	0.124			18695.2	0.12859		--	18695.2	0.1327			18695.2	0.1437
26252.6	0.1228			19035.3	0.1242			19035.3	0.12888		--	19035.3	0.133			19035.3	0.144
26659.8	0.1231			19377.8	0.1245			19377.8	0.12908		--	19377.8	0.1332			19377.8	0.1443
27068.6	0.1234			19723	0.1247			19723	0.12927		--	19723	0.1334			19723	0.1445
27478.9	0.1237			20070.9	0.1249			20070.9	0.12956		--	20070.9	0.1337			20070.9	0.1448
27890.7	0.124			20421.1	0.1251			20421.1	0.12976		--	20421.1	0.1339			20421.1	0.145
28303.9	0.1242			20773	0.1254			20773	0.13005		--	20773	0.1342			20773	0.1453
28719.4	0.1245			21126.5	0.1255			21126.5	0.13024		--	21126.5	0.1344			21126.5	0.1455
29120.5	0.1248			21480.7	0.1257			21480.7	0.13034		--	21480.7	0.1345			21480.7	0.1457
29529	0.125			21835.2	0.1259			21835.2	0.13053		--	21835.2	0.1347			21835.2	0.1459
29915.5	0.1253			22189.9	0.1261			22189.9	0.13082		--	22189.9	0.135			22189.9	0.1462
				22545.3	0.1263			22545.3	0.13102		--	22545.3	0.1352			22545.3	0.1464
				22902	0.1265			22902	0.13121		--	22902	0.1354			22902	0.1466
				23260.5	0.1267			23260.5	0.1314		--	23260.5	0.1356			23260.5	0.1469
				23621.4	0.1269			23621.4	0.1316		--	23621.4	0.1358			23621.4	0.1471
				23985.3	0.1271			23985.3	0.13179		--	23985.3	0.136			23985.3	0.1473
				24352.2	0.1273			24352.2	0.13198		--	24352.2	0.1362			24352.2	0.1475
				24720.2	0.1274			24720.2	0.13218		--	24720.2	0.1364			24720.2	0.1477
				25093.7	0.1275			25093.7	0.13228		--	25093.7	0.1365			25093.7	0.1478
				25478.2	0.1277			25478.2	0.13247		--	25478.2	0.1367			25478.2	0.148
				25878.5	0.1278			25878.5	0.13257		--	25878.5	0.1368			25878.5	0.1481
				26300.1	0.1279			26300.1	0.13257		--	26300.1	0.1368			26300.1	0.1482
				26746.6	0.128			26746.6	0.13276		--	26746.6	0.137			26746.6	0.1484
				27216.6	0.1281			27216.6	0.13286		--	27216.6	0.1371			27216.6	0.1485
				27699.4	0.1283			27699.4	0.13305		--	27699.4	0.1373			27699.4	0.1487
				28187.5	0.1286			28187.5	0.13334		--	28187.5	0.1376			28187.5	0.149
				28664.7	0.1288			28664.7	0.13363		--	28664.7	0.1379			28664.7	0.1493
				29116.9	0.129			29116.9	0.13373		--	29116.9	0.138			29116.9	0.1495
				29555	0.1292			29555	0.13402		--	29555	0.1383			29555	0.1498
				29829.6	0.1295			29829.6	0.13431		--	29829.6	0.1386			29829.6	0.1501

## Sheet: Bituminous coal
Raw coal				1 cylce				3 cylces				5 cylces				10 cylces
Pressure	Intrusion	Pressure	Extrusion	Pressure	Intrusion	Pressure	Extrusion	Pressure	Intrusion	Pressure	Extrusion	Pressure	Intrusion	Pressure	Extrusion	Pressure	Intrusion	Pressure	Extrusion
1.277	0.005	29731.1	0.1313	1.015	4.031E-4	29670.6	0.18726	1.012	0.00107	29670.6	0.25384	1.015	0.0014	29670.6	0.30533	1.015	0.0018	29670.6	0.402
1.415	0.0109	29276.4	0.1313	1.079	0.0022	29333.2	0.18726	1.079	0.00295	29333.2	0.25384	1.079	0.00353	29333.2	0.30533	1.079	0.0046	29333.2	0.402
1.802	0.0243	28839.5	0.1313	1.184	0.01068	29002.9	0.18722	1.184	0.01445	29002.9	0.25379	1.184	0.01736	29002.9	0.30526	1.184	0.0228	29002.9	0.4019
2.219	0.0366	28425.1	0.1313	1.344	0.02345	28676.2	0.18722	1.344	0.03175	28676.2	0.25379	1.344	0.03817	28676.2	0.30526	1.344	0.0502	28676.2	0.4019
2.671	0.0486	28024.3	0.1313	1.512	0.03682	28349.4	0.18722	1.512	0.04988	28349.4	0.25379	1.512	0.05997	28349.4	0.30526	1.512	0.0789	28349.4	0.4019
3.212	0.0613	27648.7	0.1313	1.702	0.05173	28024.1	0.18717	1.702	0.07009	28024.1	0.25372	1.702	0.08428	28024.1	0.30518	1.702	0.1109	28024.1	0.4018
3.694	0.0713	27297.1	0.1313	1.962	0.06832	27698.5	0.18717	1.962	0.09257	27698.5	0.25372	1.962	0.11133	27698.5	0.30518	1.962	0.1465	27698.5	0.4018
4.158	0.0794	26964.4	0.1312	2.293	0.08612	27370	0.18717	2.293	0.1167	27370	0.25372	2.293	0.14035	27370	0.30518	2.293	0.1847	27370	0.4018
4.632	0.0859	26645.8	0.1312	2.658	0.10252	27038.7	0.18712	2.658	0.13893	27038.7	0.25366	2.658	0.16709	27038.7	0.30511	2.658	0.2199	27038.7	0.4017
5.117	0.0903	26335.8	0.1312	3.054	0.11566	26704.6	0.18712	3.054	0.15675	26704.6	0.25366	3.054	0.18852	26704.6	0.30511	3.054	0.2481	26704.6	0.4017
5.601	0.0932	26029.2	0.1312	3.541	0.12954	26369.7	0.18712	3.541	0.17557	26369.7	0.25366	3.541	0.21116	26369.7	0.30511	3.541	0.2779	26369.7	0.4017
6.094	0.0948	25721.1	0.1312	4.015	0.13989	26033.2	0.18708	4.015	0.18959	26033.2	0.25359	4.015	0.22802	26033.2	0.30503	4.015	0.3001	26033.2	0.4016
6.679	0.0959	25411.5	0.1312	4.512	0.14883	25697.5	0.18708	4.512	0.20172	25697.5	0.25359	4.512	0.24261	25697.5	0.30503	4.512	0.3193	25697.5	0.4016
7.273	0.0963	25098.7	0.1312	5.011	0.15601	25362.3	0.18708	5.011	0.21144	25362.3	0.25359	5.011	0.25431	25362.3	0.30503	5.011	0.3347	25362.3	0.4016
7.892	0.0966	24782.6	0.1312	5.502	0.16104	25029.2	0.18708	5.502	0.21826	25029.2	0.25359	5.502	0.26251	25029.2	0.30503	5.502	0.3455	25029.2	0.4016
8.53	0.0968	24463.1	0.1312	6.011	0.16528	24697	0.18708	6.011	0.22401	24697	0.25359	6.011	0.26942	24697	0.30503	6.011	0.3546	24697	0.4016
9.159	0.0969	24142	0.1311	6.521	0.16868	24367.1	0.18703	6.521	0.22862	24367.1	0.25353	6.521	0.27497	24367.1	0.30495	6.521	0.3619	24367.1	0.4015
9.826	0.097	23819.4	0.1311	6.982	0.17068	24038.2	0.18703	6.982	0.23134	24038.2	0.25353	6.982	0.27824	24038.2	0.30495	6.982	0.3662	24038.2	0.4015
10.43	0.0971	23496.9	0.1311	7.425	0.17213	23711.6	0.18703	7.425	0.23329	23711.6	0.25353	7.425	0.28059	23711.6	0.30495	7.425	0.3693	23711.6	0.4015
11.039	0.0972	23175	0.131	7.871	0.17306	23386.4	0.18698	7.871	0.23456	23386.4	0.25347	7.871	0.28211	23386.4	0.30488	7.871	0.3713	23386.4	0.4014
11.638	0.0972	22854.8	0.131	8.32	0.17376	23064	0.18698	8.32	0.2355	23064	0.25347	8.32	0.28325	23064	0.30488	8.32	0.3728	23064	0.4014
12.177	0.0973	22536.3	0.131	8.799	0.17436	22741.9	0.18694	8.799	0.23633	22741.9	0.2534	8.799	0.28424	22741.9	0.3048	8.799	0.3741	22741.9	0.4013
12.69	0.0973	22219.4	0.1309	9.292	0.17478	22422.1	0.18694	9.292	0.23689	22422.1	0.2534	9.292	0.28492	22422.1	0.3048	9.292	0.375	22422.1	0.4013
13.196	0.0974	21904.3	0.1309	9.88	0.17525	22102.1	0.18694	9.88	0.23752	22102.1	0.2534	9.88	0.28568	22102.1	0.3048	9.88	0.376	22102.1	0.4013
13.704	0.0974	21590.7	0.1309	10.46	0.17558	21782.6	0.18694	10.46	0.23796	21782.6	0.2534	10.46	0.28621	21782.6	0.3048	10.46	0.3767	21782.6	0.4013
14.175	0.0974	21279	0.1308	11.06	0.17581	21462.2	0.18689	11.06	0.23828	21462.2	0.25334	11.06	0.28659	21462.2	0.30473	11.06	0.3772	21462.2	0.4012
14.649	0.0975	20969.4	0.1308	11.678	0.17604	21141.7	0.18689	11.678	0.2386	21141.7	0.25334	11.678	0.28697	21141.7	0.30473	11.678	0.3777	21141.7	0.4012
15.125	0.0975	20661.5	0.1307	12.259	0.17618	20821.8	0.18689	12.259	0.23879	20821.8	0.25334	12.259	0.2872	20821.8	0.30473	12.259	0.378	20821.8	0.4012
15.609	0.0975	20354.5	0.1307	12.837	0.17632	20501	0.18689	12.837	0.23898	20501	0.25334	12.837	0.28743	20501	0.30473	12.837	0.3783	20501	0.4012
16.119	0.0975	20049.4	0.1307	13.352	0.17646	20182.4	0.18689	13.352	0.23917	20182.4	0.25334	13.352	0.28766	20182.4	0.30473	13.352	0.3786	20182.4	0.4012
16.611	0.0975	19744.1	0.1306	13.885	0.17655	19864.8	0.18689	13.885	0.23929	19864.8	0.25334	13.885	0.28781	19864.8	0.30473	13.885	0.3788	19864.8	0.4012
17.102	0.0975	19439.3	0.1306	14.409	0.17665	19549.3	0.18684	14.409	0.23942	19549.3	0.25328	14.409	0.28796	19549.3	0.30465	14.409	0.379	19549.3	0.4011
17.618	0.0975	19133.2	0.1306	14.907	0.17674	19235.9	0.18684	14.907	0.23954	19235.9	0.25328	14.907	0.28811	19235.9	0.30465	14.907	0.3792	19235.9	0.4011
18.166	0.0975	18828.5	0.1305	15.474	0.17683	18923.9	0.18684	15.474	0.23967	18923.9	0.25328	15.474	0.28826	18923.9	0.30465	15.474	0.3794	18923.9	0.4011
18.759	0.0975	18523.2	0.1305	16.042	0.17693	18614.7	0.18684	16.042	0.2398	18614.7	0.25328	16.042	0.28842	18614.7	0.30465	16.042	0.3796	18614.7	0.4011
19.378	0.0975	18219.3	0.1304	16.604	0.17702	18307	0.18684	16.604	0.23993	18307	0.25328	16.604	0.28857	18307	0.30465	16.604	0.3798	18307	0.4011
20.025	0.0976	17917.4	0.1304	17.11	0.17711	18001.5	0.18684	17.11	0.24005	18001.5	0.25328	17.11	0.28872	18001.5	0.30465	17.11	0.38	18001.5	0.4011
20.683	0.0976	17616.9	0.1303	17.65	0.17721	17698	0.1868	17.65	0.24018	17698	0.25321	17.65	0.28887	17698	0.30457	17.65	0.3802	17698	0.401
21.367	0.0976	17319.6	0.1303	18.165	0.1773	17395.7	0.1868	18.165	0.2403	17395.7	0.25321	18.165	0.28902	17395.7	0.30457	18.165	0.3804	17395.7	0.401
22.017	0.0977	17024.2	0.1302	18.723	0.17735	17096	0.1868	18.723	0.24037	17096	0.25321	18.723	0.2891	17096	0.30457	18.723	0.3805	17096	0.401
22.669	0.0977	16731.3	0.1302	19.305	0.17744	16797.2	0.1868	19.305	0.24049	16797.2	0.25321	19.305	0.28925	16797.2	0.30457	19.305	0.3807	16797.2	0.401
23.335	0.0977	16440.3	0.1301	19.927	0.17753	16500.2	0.1868	19.927	0.24062	16500.2	0.25321	19.927	0.2894	16500.2	0.30457	19.927	0.3809	16500.2	0.401
23.978	0.0977	16150.4	0.1301	20.53	0.17758	16204.6	0.1868	20.53	0.24068	16204.6	0.25321	20.53	0.28948	16204.6	0.30457	20.53	0.381	16204.6	0.401
25.441	0.0978	15862.5	0.13	21.145	0.17767	15911.5	0.1868	21.145	0.24081	15911.5	0.25321	21.145	0.28963	15911.5	0.30457	21.145	0.3812	15911.5	0.401
32.29	0.098	15575	0.13	21.708	0.17777	15623.9	0.1868	21.708	0.24093	15623.9	0.25321	21.708	0.28978	15623.9	0.30457	21.708	0.3814	15623.9	0.401
46.409	0.0982	15288.8	0.1299	22.274	0.17781	15340	0.1868	22.274	0.241	15340	0.25321	22.274	0.28986	15340	0.30457	22.274	0.3815	15340	0.401
70.172	0.0987	15004	0.1299	22.852	0.17791	15062.7	0.1868	22.852	0.24112	15062.7	0.25321	22.852	0.29001	15062.7	0.30457	22.852	0.3817	15062.7	0.401
106.554	0.0993	14719.3	0.1298	23.445	0.17795	14792.7	0.18675	23.445	0.24119	14792.7	0.25315	23.445	0.29009	14792.7	0.3045	23.445	0.3818	14792.7	0.4009
159.05	0.1002	14436.1	0.1298	24.053	0.17805	14529.7	0.18675	24.053	0.24132	14529.7	0.25315	24.053	0.29024	14529.7	0.3045	24.053	0.382	14529.7	0.4009
227.53	0.1013	14153.8	0.1297	24.668	0.17814	14269.5	0.18675	24.668	0.24144	14269.5	0.25315	24.668	0.29039	14269.5	0.3045	24.668	0.3822	14269.5	0.4009
311.02	0.1024	13875.8	0.1297	25.292	0.17823	14011.2	0.18675	25.292	0.24156	14011.2	0.25315	25.292	0.29054	14011.2	0.3045	25.292	0.3824	14011.2	0.4009
410.567	0.1035	13601.6	0.1296	25.883	0.17828	13756.6	0.18675	25.883	0.24163	13756.6	0.25315	25.883	0.29062	13756.6	0.3045	25.883	0.3825	13756.6	0.4009
525.134	0.1045	13331.8	0.1296	26.489	0.17837	13503	0.1867	26.489	0.24176	13503	0.25309	26.489	0.29077	13503	0.30442	26.489	0.3827	13503	0.4008
653.104	0.1055	13069.9	0.1295	27.052	0.17842	13247.9	0.1867	27.052	0.24182	13247.9	0.25309	27.052	0.29085	13247.9	0.30442	27.052	0.3828	13247.9	0.4008
791.947	0.1063	12815.9	0.1295	30.287	0.17856	12993.2	0.1867	30.287	0.24201	12993.2	0.25309	30.287	0.29108	12993.2	0.30442	30.287	0.3831	12993.2	0.4008
939.722	0.107	12567.8	0.1294	39.632	0.17879	12740.9	0.1867	39.632	0.24233	12740.9	0.25309	39.632	0.29146	12740.9	0.30442	39.632	0.3836	12740.9	0.4008
1094.02	0.1077	12322.7	0.1293	56.182	0.17916	12489.8	0.18666	56.182	0.24283	12489.8	0.25303	56.182	0.29206	12489.8	0.30435	56.182	0.3844	12489.8	0.4007
1253.51	0.1083	12082.8	0.1293	82.595	0.17958	12237.7	0.18666	82.595	0.2434	12237.7	0.25303	82.595	0.29275	12237.7	0.30435	82.595	0.3853	12237.7	0.4007
1416.33	0.1089	11845.9	0.1292	121.641	0.1801	11986.3	0.18666	121.641	0.24409	11986.3	0.25303	121.641	0.29358	11986.3	0.30435	121.641	0.3864	11986.3	0.4007
1582.2	0.1095	11609.4	0.1292	176.053	0.18065	11737.5	0.18666	176.053	0.24485	11737.5	0.25303	176.053	0.29449	11737.5	0.30435	176.053	0.3876	11737.5	0.4007
1750.16	0.1101	11372.4	0.1291	244.545	0.18117	11489.8	0.18666	244.545	0.24555	11489.8	0.25303	244.545	0.29533	11489.8	0.30435	244.545	0.3887	11489.8	0.4007
1920.5	0.1106	11137.5	0.129	328.598	0.18159	11241.6	0.18666	328.598	0.24611	11241.6	0.25303	328.598	0.29601	11241.6	0.30435	328.598	0.3896	11241.6	0.4007
2092.38	0.1112	10904	0.129	428.431	0.18196	10994.6	0.18666	428.431	0.24662	10994.6	0.25303	428.431	0.29662	10994.6	0.30435	428.431	0.3904	10994.6	0.4007
2266.34	0.1118	10670.2	0.1289	543.691	0.18224	10750	0.18666	543.691	0.247	10750	0.25303	543.691	0.29708	10750	0.30435	543.691	0.391	10750	0.4007
2441.67	0.1123	10435.7	0.1289	672.714	0.18252	10506.2	0.18666	672.714	0.24738	10506.2	0.25303	672.714	0.29753	10506.2	0.30435	672.714	0.3916	10506.2	0.4007
2618.88	0.1128	10203.5	0.1288	812.895	0.18275	10262.7	0.18666	812.895	0.24769	10262.7	0.25303	812.895	0.29791	10262.7	0.30435	812.895	0.3921	10262.7	0.4007
2797.33	0.1133	9973.46	0.1288	962.08	0.18294	10020.8	0.18666	962.08	0.24795	10020.8	0.25303	962.08	0.29822	10020.8	0.30435	962.08	0.3925	10020.8	0.4007
2977.63	0.1137	9743.98	0.1287	1117.82	0.18312	9781.58	0.18666	1117.82	0.2482	9781.58	0.25303	1117.82	0.29852	9781.58	0.30435	1117.82	0.3929	9781.58	0.4007
3159.21	0.1141	9515.05	0.1286	1278.54	0.18326	9543.87	0.18666	1278.54	0.24839	9543.87	0.25303	1278.54	0.29875	9543.87	0.30435	1278.54	0.3932	9543.87	0.4007
3342.57	0.1145	9289.51	0.1285	1442.36	0.18345	9307.08	0.18666	1442.36	0.24864	9307.08	0.25303	1442.36	0.29905	9307.08	0.30435	1442.36	0.3936	9307.08	0.4007
3527.17	0.1149	9066.87	0.1284	1609.06	0.18364	9070.76	0.18666	1609.06	0.2489	9070.76	0.25303	1609.06	0.29936	9070.76	0.30435	1609.06	0.394	9070.76	0.4007
3713.6	0.1153	8846.2	0.1284	1777.8	0.18378	8834.6	0.18666	1777.8	0.24908	8834.6	0.25303	1777.8	0.29958	8834.6	0.30435	1777.8	0.3943	8834.6	0.4007
3901.23	0.1156	8627.91	0.1283	1948.93	0.18396	8597.05	0.18661	1948.93	0.24934	8597.05	0.25296	1948.93	0.29989	8597.05	0.30427	1948.93	0.3947	8597.05	0.4006
4090.61	0.1159	8414.23	0.1282	2121.67	0.1841	8357.33	0.18661	2121.67	0.24953	8357.33	0.25296	2121.67	0.30012	8357.33	0.30427	2121.67	0.395	8357.33	0.4006
4281.14	0.1162	8204.28	0.1281	2296.45	0.18424	8115.16	0.18661	2296.45	0.24971	8115.16	0.25296	2296.45	0.30034	8115.16	0.30427	2296.45	0.3953	8115.16	0.4006
4473.4	0.1165	7996.95	0.1281	2472.67	0.18438	7869.41	0.18661	2472.67	0.2499	7869.41	0.25296	2472.67	0.30057	7869.41	0.30427	2472.67	0.3956	7869.41	0.4006
4666.69	0.1168	7791.74	0.128	2650.75	0.18452	7619.3	0.18661	2650.75	0.25009	7619.3	0.25296	2650.75	0.3008	7619.3	0.30427	2650.75	0.3959	7619.3	0.4006
4861.73	0.1171	7588.34	0.1279	2830.1	0.18461	7363.81	0.18661	2830.1	0.25022	7363.81	0.25296	2830.1	0.30095	7363.81	0.30427	2830.1	0.3961	7363.81	0.4006
5057.83	0.1175	7385.66	0.1279	3011.28	0.18471	7102.68	0.18656	3011.28	0.25034	7102.68	0.2529	3011.28	0.3011	7102.68	0.30419	3011.28	0.3963	7102.68	0.4005
5255.63	0.1178	7182.99	0.1278	3193.66	0.1848	6835.81	0.18656	3193.66	0.25048	6835.81	0.2529	3193.66	0.30126	6835.81	0.30419	3193.66	0.3965	6835.81	0.4005
5454.54	0.118	6980.05	0.1277	3377.82	0.18489	6565.25	0.18656	3377.82	0.2506	6565.25	0.2529	3377.82	0.30141	6565.25	0.30419	3377.82	0.3967	6565.25	0.4005
5655.28	0.1183	6775.57	0.1277	3563.13	0.18494	6292.55	0.18652	3563.13	0.25066	6292.55	0.25284	3563.13	0.30148	6292.55	0.30412	3563.13	0.3968	6292.55	0.4004
5857.17	0.1186	6568.68	0.1276	3750.21	0.18499	6019.72	0.18652	3750.21	0.25073	6019.72	0.25284	3750.21	0.30156	6019.72	0.30412	3750.21	0.3969	6019.72	0.4004
6060.87	0.1189	6357.85	0.1275	3938.37	0.18508	5747.6	0.18647	3938.37	0.25085	5747.6	0.25277	3938.37	0.30171	5747.6	0.30404	3938.37	0.3971	5747.6	0.4003
6265.72	0.1191	6141.53	0.1275	4128.21	0.18513	5475.41	0.18647	4128.21	0.25092	5475.41	0.25277	4128.21	0.30179	5475.41	0.30404	4128.21	0.3972	5475.41	0.4003
6472.38	0.1193	5918.52	0.1274	4319.11	0.18517	5202.57	0.18642	4319.11	0.25098	5202.57	0.25271	4319.11	0.30186	5202.57	0.30397	4319.11	0.3973	5202.57	0.4002
6680.1	0.1195	5688.56	0.1273	4511.72	0.18522	4927.06	0.18638	4511.72	0.25104	4927.06	0.25265	4511.72	0.30194	4927.06	0.30389	4511.72	0.3974	4927.06	0.4001
6889.53	0.1197	5453.9	0.1272	4705.35	0.18527	4647.65	0.18638	4705.35	0.25111	4647.65	0.25265	4705.35	0.30202	4647.65	0.30389	4705.35	0.3975	4647.65	0.4001
7099.96	0.1199	5216.03	0.1272	4900.73	0.18531	4363.1	0.18633	4900.73	0.25117	4363.1	0.25258	4900.73	0.30209	4363.1	0.30381	4900.73	0.3976	4363.1	0.4
7312.13	0.1201	4976.14	0.1271	5097.17	0.18536	4073.95	0.18633	5097.17	0.25123	4073.95	0.25258	5097.17	0.30217	4073.95	0.30381	5097.17	0.3977	4073.95	0.4
7525.21	0.1203	4736.46	0.127	5295.35	0.18541	3781.37	0.18628	5295.35	0.25129	3781.37	0.25252	5295.35	0.30224	3781.37	0.30374	5295.35	0.3978	3781.37	0.3999
7739.95	0.1205	4497.51	0.127	5494.66	0.18545	3487.78	0.18628	5494.66	0.25136	3487.78	0.25252	5494.66	0.30232	3487.78	0.30374	5494.66	0.3979	3487.78	0.3999
7955.63	0.1207	4257.98	0.1269	5695.74	0.1855	3194.08	0.18624	5695.74	0.25142	3194.08	0.25246	5695.74	0.3024	3194.08	0.30366	5695.74	0.398	3194.08	0.3998
8172.95	0.1209	4017.12	0.1268	5897.88	0.18555	2901.71	0.18619	5897.88	0.25148	2901.71	0.2524	5897.88	0.30247	2901.71	0.30359	5897.88	0.3981	2901.71	0.3997
8391.12	0.1211	3773.93	0.1268	6101.76	0.18555	2611.87	0.18615	6101.76	0.25148	2611.87	0.25233	6101.76	0.30247	2611.87	0.30351	6101.76	0.3981	2611.87	0.3996
8610.93	0.1213	3527.44	0.1267	6306.7	0.18559	2325.05	0.1861	6306.7	0.25155	2325.05	0.25226	6306.7	0.30255	2325.05	0.30343	6306.7	0.3982	2325.05	0.3995
8831.64	0.1215	3278.09	0.1266	6513.37	0.18559	2044.83	0.18605	6513.37	0.25155	2044.83	0.25221	6513.37	0.30255	2044.83	0.30336	6513.37	0.3982	2044.83	0.3994
9053.92	0.1216	3027.24	0.1265	6721.05	0.18564	1772.29	0.18601	6721.05	0.25161	1772.29	0.25214	6721.05	0.30262	1772.29	0.30328	6721.05	0.3983	1772.29	0.3993
9276.94	0.1218	2776.25	0.1264	6930.38	0.18564	1508.19	0.18591	6930.38	0.25161	1508.19	0.25201	6930.38	0.30262	1508.19	0.30313	6930.38	0.3983	1508.19	0.3991
9501.48	0.122	2527.17	0.1262	7140.69	0.18569	1255.59	0.18582	7140.69	0.25167	1255.59	0.25189	7140.69	0.3027	1255.59	0.30298	7140.69	0.3984	1255.59	0.3989
9726.75	0.1221	2281.45	0.1261	7352.58	0.18569	1021.33	0.18573	7352.58	0.25167	1021.33	0.25177	7352.58	0.3027	1021.33	0.30283	7352.58	0.3984	1021.33	0.3987
9953.4	0.1223	2040.23	0.126	7565.3	0.18569	805.235	0.18554	7565.3	0.25167	805.235	0.25151	7565.3	0.3027	805.235	0.30252	7565.3	0.3984	805.235	0.3983
10180.6	0.1225	1807.31	0.1258	7779.52	0.18573	609.375	0.18535	7779.52	0.25174	609.375	0.25126	7779.52	0.30278	609.375	0.30222	7779.52	0.3985	609.375	0.3979
10409.2	0.1226	1584.27	0.1257	7994.52	0.18573	439.104	0.18503	7994.52	0.25174	439.104	0.25082	7994.52	0.30278	439.104	0.30169	7994.52	0.3985	439.104	0.3972
10638.5	0.1228	1370.78	0.1255	8210.88	0.18578	297.67	0.18461	8210.88	0.2518	297.67	0.25024	8210.88	0.30285	297.67	0.301	8210.88	0.3986	297.67	0.3963
10869.1	0.123	1167.99	0.1253	8427.72	0.18578	173.592	0.18414	8427.72	0.2518	173.592	0.24961	8427.72	0.30285	173.592	0.30024	8427.72	0.3986	173.592	0.3953
11100.5	0.1232	977.382	0.1251	8645.67	0.18578	74.29	0.18358	8645.67	0.2518	74.29	0.24886	8645.67	0.30285	74.29	0.29933	8645.67	0.3986	74.29	0.3941
11333.4	0.1233	799.72	0.1248	8863.89	0.18583	26.845	0.18288	8863.89	0.25187	26.845	0.24791	8863.89	0.30293	26.845	0.29819	8863.89	0.3987	26.845	0.3926

## Sheet: Anthracite coal
Raw coal				1 cylce				3 cylces				5 cylces				10 cylces
Pressure	Intrusion	Pressure	Extrusion	Pressure	Intrusion	Pressure	Extrusion	Pressure	Intrusion	Pressure	Extrusion	Pressure	Intrusion	Pressure	Extrusion	Pressure	Intrusion	Pressure	Extrusion
1.052	0	29581.9	0.1661	1.052	0	29575.6	0.21298	1.052	0	29575.6	0.24832	1.051	0	29575.6	0.2743	1.214	0.01188	29578.6	0.33878
1.113	0.0024	29261.7	0.166	1.113	0.00306	29255.8	0.21285	1.113	0.00342	29255.5	0.24817	1.112	0.00378	29255.5	0.27414	1.373	0.04018	29126.2	0.33858
1.17	0.005	28946	0.1659	1.17	0.0064	28940.3	0.21272	1.17	0.00731	28939.8	0.24802	1.169	0.00808	28939.8	0.27397	1.702	0.08248	28677.1	0.33838
1.247	0.0108	28633.1	0.1658	1.247	0.01384	28627.5	0.2126	1.247	0.01598	28626.8	0.24787	1.246	0.01765	28626.8	0.27381	2.06	0.11808	28231.4	0.33828
1.391	0.0215	28321.9	0.1657	1.391	0.02758	28316.4	0.21247	1.391	0.03199	28315.6	0.24772	1.39	0.03534	28315.6	0.27364	2.442	0.15208	27788.1	0.33808
1.599	0.035	28013.5	0.1656	1.599	0.04491	28008.2	0.21234	1.599	0.05218	28007.2	0.24757	1.598	0.05765	28007.2	0.27348	2.869	0.18238	27348.6	0.33798
1.899	0.051	27707.8	0.1655	1.899	0.06544	27702.6	0.21221	1.899	0.07612	27701.6	0.24742	1.898	0.08409	27701.6	0.27331	3.294	0.20538	26913.9	0.33778
2.293	0.0684	27404.6	0.1654	2.293	0.08778	27399.4	0.21208	2.293	0.10215	27398.3	0.24727	2.292	0.11284	27398.3	0.27315	3.756	0.22418	26487.3	0.33768
2.749	0.0844	27103.5	0.1653	2.749	0.10831	27098.4	0.21195	2.749	0.12609	27097.2	0.24712	2.748	0.13929	27097.2	0.27298	4.234	0.23898	26072.8	0.33748
3.282	0.0992	26804.3	0.1652	3.282	0.12731	26799.3	0.21183	3.282	0.14823	26798.1	0.24697	3.281	0.16374	26798.1	0.27282	4.709	0.25128	25674	0.33738
3.765	0.1083	26507.1	0.1651	3.765	0.13899	26502.1	0.2117	3.765	0.16185	26500.8	0.24682	3.764	0.17878	26500.8	0.27265	5.22	0.26238	25294.5	0.33718
4.256	0.1152	26211.5	0.165	4.256	0.14785	26206.7	0.21157	4.256	0.17217	26205.3	0.24667	4.255	0.19019	26205.3	0.27249	5.744	0.27178	24938.1	0.33708
4.742	0.1206	25917.6	0.1649	4.742	0.15478	25912.8	0.21144	4.742	0.18025	25911.3	0.24653	4.741	0.19911	25911.3	0.27232	6.222	0.27958	24603.3	0.33688
5.18	0.1248	25625.1	0.1648	5.18	0.16017	25620.4	0.21131	5.18	0.18653	25618.9	0.24638	5.179	0.20605	25618.9	0.27216	6.726	0.28698	24285.6	0.33678
5.616	0.1282	25334.2	0.1647	5.616	0.16453	25329.6	0.21118	5.616	0.19162	25327.9	0.24623	5.615	0.21167	25327.9	0.27199	7.21	0.29328	23980.6	0.33658
6.089	0.1312	25044.6	0.1646	6.089	0.16839	25040.1	0.21106	6.089	0.19611	25038.4	0.24608	6.088	0.21663	25038.4	0.27183	7.69	0.29828	23683.3	0.33648
6.589	0.134	24756.5	0.1645	6.589	0.17198	24752	0.21093	6.589	0.2003	24750.2	0.24593	6.588	0.22126	24750.2	0.27166	8.189	0.30258	23388.5	0.33628
7.011	0.1362	24469.7	0.1644	7.011	0.1748	24465.3	0.2108	7.011	0.20359	24463.5	0.24578	7.01	0.22489	24463.5	0.2715	8.676	0.30638	23092.7	0.33608
7.418	0.1382	24184.3	0.1643	7.418	0.17737	24180	0.21067	7.418	0.20658	24178.1	0.24563	7.417	0.2282	24178.1	0.27133	9.211	0.30988	22794.8	0.33598
7.77	0.1397	23900.3	0.1642	7.77	0.1793	23896.1	0.21054	7.77	0.20882	23894.1	0.24548	7.769	0.23068	23894.1	0.27116	9.758	0.31308	22493.8	0.33578
8.157	0.1411	23617.7	0.1641	8.157	0.18109	23613.6	0.21041	8.157	0.21092	23611.5	0.24533	8.156	0.23299	23611.5	0.271	10.294	0.31548	22190	0.33568
8.467	0.1423	23336.5	0.164	8.467	0.18263	23332.5	0.21029	8.467	0.21271	23330.3	0.24518	8.466	0.23497	23330.3	0.27083	10.864	0.31758	21883.6	0.33558
8.769	0.1433	23056.8	0.1639	8.769	0.18392	23052.8	0.21016	8.769	0.21421	23050.6	0.24503	8.768	0.23663	23050.6	0.27067	11.45	0.31908	21576.4	0.33538
9.074	0.1443	22778.6	0.1638	9.074	0.1852	22774.7	0.21003	9.074	0.21571	22772.3	0.24488	9.073	0.23828	22772.3	0.2705	12.023	0.31998	21268	0.33528
9.388	0.1453	22501.8	0.1637	9.388	0.18648	22498	0.2099	9.388	0.2172	22495.6	0.24473	9.387	0.23993	22495.6	0.27034	12.628	0.32048	20960.7	0.33518
9.639	0.146	22226.6	0.1636	9.639	0.18738	22222.8	0.20977	9.639	0.21825	22220.3	0.24458	9.638	0.24109	22220.3	0.27017	13.253	0.32088	20654.1	0.33498
9.871	0.1468	21952.8	0.1635	9.871	0.18841	21949.1	0.20964	9.871	0.21945	21946.5	0.24443	9.87	0.24241	21946.5	0.27001	13.855	0.32108	20349.8	0.33488
10.126	0.1474	21680.5	0.1634	10.126	0.18918	21676.8	0.20952	10.126	0.22034	21674.2	0.24428	10.125	0.2434	21674.2	0.26984	14.447	0.32118	20046.6	0.33478
10.408	0.1481	21409.6	0.1633	10.408	0.19008	21406.1	0.20939	10.408	0.22139	21403.4	0.24413	10.407	0.24456	21403.4	0.26968	15.061	0.32138	19745.7	0.33468
10.714	0.1487	21140.3	0.1633	10.714	0.19085	21137	0.20939	10.714	0.22229	21134.1	0.24413	10.713	0.24555	21134.1	0.26968	15.626	0.32148	19445.9	0.33458
11.035	0.1492	20872.6	0.1632	11.035	0.19149	20869.6	0.20926	11.035	0.22304	20866.3	0.24398	11.034	0.24638	20866.3	0.26951	16.153	0.32158	19148.4	0.33448
11.381	0.1497	20606.4	0.1631	11.381	0.19213	20603.6	0.20913	11.381	0.22378	20600.1	0.24383	11.38	0.2472	20600.1	0.26935	16.654	0.32168	18852.4	0.33438
11.753	0.1501	20341.7	0.163	11.753	0.19264	20339.3	0.209	11.753	0.22438	20335.5	0.24368	11.752	0.24786	20335.5	0.26918	17.168	0.32188	18559.1	0.33428
12.137	0.1505	20078.7	0.1629	12.137	0.19316	20076.5	0.20887	12.137	0.22498	20072.4	0.24353	12.136	0.24852	20072.4	0.26902	17.617	0.32198	18266.2	0.33418
12.56	0.1507	19817.2	0.1628	12.56	0.19341	19815.3	0.20875	12.56	0.22528	19810.9	0.24338	12.559	0.24885	19810.9	0.26885	18.029	0.32198	17975.5	0.33398
13.029	0.1509	19557.2	0.1627	13.029	0.19367	19555.6	0.20862	13.029	0.22558	19550.9	0.24323	13.028	0.24918	19550.9	0.26869	18.457	0.32208	17684.9	0.33388
13.541	0.1511	19298.6	0.1626	13.541	0.19393	19297.4	0.20849	13.541	0.22588	19292.4	0.24308	13.54	0.24952	19292.4	0.26852	18.894	0.32218	17395	0.33378
14.08	0.1512	19041.6	0.1625	14.08	0.19406	19039.6	0.20836	14.08	0.22603	19035.3	0.24293	14.079	0.24968	19035.3	0.26836	19.353	0.32218	17104.4	0.33368
14.646	0.1513	18786	0.1624	14.646	0.19418	18784.3	0.20823	14.646	0.22618	18779.7	0.24278	14.645	0.24985	18779.7	0.26819	19.836	0.32228	16813.8	0.33358
15.28	0.1514	18531.9	0.1624	15.28	0.19431	18530.2	0.20823	15.28	0.22633	18525.7	0.24278	15.279	0.25001	18525.7	0.26819	20.354	0.32238	16524	0.33348
15.935	0.1515	18279.3	0.1623	15.935	0.19444	18277.7	0.2081	15.935	0.22648	18273	0.24264	15.934	0.25018	18273	0.26802	20.884	0.32248	16233.8	0.33328
16.605	0.1516	18028.1	0.1622	16.605	0.19457	18026.5	0.20798	16.605	0.22663	18021.8	0.24249	16.604	0.25034	18021.8	0.26786	21.427	0.32258	15945.4	0.33318
17.264	0.1517	17778.2	0.1621	17.264	0.1947	17776.8	0.20785	17.264	0.22678	17771.9	0.24234	17.263	0.25051	17771.9	0.26769	21.961	0.32268	15657.9	0.33308
17.916	0.1517	17529.6	0.162	17.916	0.1947	17528.3	0.20772	17.916	0.22678	17523.4	0.24219	17.915	0.25051	17523.4	0.26753	22.504	0.32278	15372.1	0.33298
18.564	0.1518	17282.4	0.1619	18.564	0.19483	17281.1	0.20759	18.564	0.22693	17276.1	0.24204	18.563	0.25067	17276.1	0.26736	23.06	0.32288	15087.8	0.33288
19.181	0.1519	17036.3	0.1618	19.181	0.19496	17035.1	0.20746	19.181	0.22708	17030	0.24189	19.18	0.25084	17030	0.2672	23.639	0.32298	14804.1	0.33268
19.806	0.1519	16791.4	0.1618	19.806	0.19496	16790.3	0.20746	19.806	0.22708	16785.1	0.24189	19.805	0.25084	16785.1	0.2672	24.239	0.32308	14522.1	0.33258
20.428	0.152	16547.8	0.1617	20.428	0.19508	16546.8	0.20733	20.428	0.22723	16541.5	0.24174	20.427	0.251	16541.5	0.26703	24.835	0.32318	14240.5	0.33248
21.1	0.1521	16305.4	0.1616	21.1	0.19521	16304.5	0.20721	21.1	0.22738	16299.2	0.24159	21.099	0.25117	16299.2	0.26687	28.529	0.32328	13960.3	0.33228
21.742	0.1521	16064.3	0.1615	21.742	0.19521	16063.4	0.20708	21.742	0.22738	16058	0.24144	21.741	0.25117	16058	0.2667	40.512	0.32348	13681.2	0.33218
22.369	0.1522	15824.2	0.1615	22.369	0.19534	15823.5	0.20708	22.369	0.22752	15818	0.24144	22.368	0.25133	15818	0.2667	62.127	0.32368	13402.5	0.33198
22.995	0.1523	15585.1	0.1614	22.995	0.19547	15584.5	0.20695	22.995	0.22767	15578.9	0.24129	22.994	0.2515	15578.9	0.26654	95.455	0.32398	13126	0.33188
23.629	0.1523	15346.8	0.1613	23.629	0.19547	15346.3	0.20682	23.629	0.22767	15340.6	0.24114	23.628	0.2515	15340.6	0.26637	143.367	0.32428	12849.3	0.33178
24.246	0.1523	15109.1	0.1612	24.246	0.19547	15108.6	0.20669	24.246	0.22767	15102.9	0.24099	24.245	0.2515	15102.9	0.26621	207.557	0.32448	12574.5	0.33168
24.822	0.1523	14871.9	0.1611	24.822	0.19547	14871.5	0.20656	24.822	0.22767	14865.6	0.24084	24.821	0.2515	14865.6	0.26604	285.332	0.32468	12300.6	0.33148
25.42	0.1524	14635.1	0.1611	25.42	0.1956	14634.8	0.20656	25.42	0.22782	14628.8	0.24084	25.419	0.25166	14628.8	0.26604	375.29	0.32488	12026.8	0.33138
26.007	0.1525	14398.9	0.161	26.007	0.19573	14398.6	0.20644	26.007	0.22797	14392.6	0.24069	26.006	0.25183	14392.6	0.26588	479.165	0.32498	11755	0.33128
26.572	0.1525	14163.4	0.1609	26.572	0.19573	14163.3	0.20631	26.572	0.22797	14157.1	0.24054	26.571	0.25183	14157.1	0.26571	595.823	0.32508	11482.7	0.33118
27.104	0.1525	13928.9	0.1608	27.104	0.19573	13928.9	0.20618	27.104	0.22797	13922.7	0.24039	27.103	0.25183	13922.7	0.26555	724.374	0.32508	11212.2	0.33108
27.692	0.1526	13695.6	0.1607	27.692	0.19585	13695.6	0.20605	27.692	0.22812	13689.3	0.24024	27.691	0.25199	13689.3	0.26538	863.217	0.32518	10940.3	0.33098
28.26	0.1527	13463.5	0.1606	28.26	0.19598	13463.7	0.20592	28.26	0.22827	13457.3	0.24009	28.259	0.25216	13457.3	0.26522	1011.25	0.32518	10667.8	0.33078
28.874	0.1527	13232.9	0.1605	28.874	0.19598	13233.1	0.20579	28.874	0.22827	13226.6	0.23994	28.873	0.25216	13226.6	0.26505	1166.7	0.32518	10394.5	0.33068
29.487	0.1527	13003.4	0.1605	29.487	0.19598	13003.7	0.20579	29.487	0.22827	12997.2	0.23994	29.486	0.25216	12997.2	0.26505	1327.58	0.32518	10118.4	0.33058
30.104	0.1527	12775.2	0.1604	30.104	0.19598	12775.6	0.20567	30.104	0.22827	12768.9	0.23979	30.103	0.25216	12768.9	0.26488	1492.68	0.32528	9841.72	0.33048
30.742	0.1527	12548.1	0.1602	30.742	0.19598	12548.6	0.20541	30.742	0.22827	12541.8	0.23949	30.741	0.25216	12541.8	0.26455	1660.75	0.32528	9563.34	0.33028
31.603	0.1527	12322	0.1601	31.603	0.19598	12322.5	0.20528	31.603	0.22827	12315.7	0.23934	31.602	0.25216	12315.7	0.26439	1831.3	0.32528	9284.3	0.33018
33.539	0.1527	12096.8	0.16	33.539	0.19598	12097.5	0.20515	33.539	0.22827	12090.6	0.23919	33.538	0.25216	12090.6	0.26422	2003.34	0.32538	9004.62	0.33008
36.56	0.1527	11872.6	0.1599	36.56	0.19598	11873.3	0.20502	36.56	0.22827	11866.3	0.23904	36.559	0.25216	11866.3	0.26406	2177.27	0.32548	8723.54	0.32988
40.696	0.1527	11649.3	0.1598	40.696	0.19598	11650.1	0.2049	40.696	0.22827	11643	0.2389	40.695	0.25216	11643	0.26389	2352.4	0.32558	8442.67	0.32978
45.934	0.1528	11426.6	0.1597	45.934	0.19611	11426.5	0.20477	45.934	0.22842	11420.4	0.23875	45.933	0.25232	11420.4	0.26373	2529.32	0.32578	8160.03	0.32968
52.29	0.1528	11202.4	0.1597	52.29	0.19611	11202.4	0.20477	52.29	0.22842	11196.2	0.23875	52.289	0.25232	11196.2	0.26373	2707.42	0.32588	7875.8	0.32958
58.972	0.1528	10975.4	0.1596	58.972	0.19611	10975.5	0.20464	58.972	0.22842	10969.1	0.2386	58.971	0.25232	10969.1	0.26356	2887.36	0.32598	7589.63	0.32948
65.644	0.1528	10745.3	0.1595	65.644	0.19611	10745.5	0.20451	65.644	0.22842	10739	0.23845	65.643	0.25232	10739	0.2634	3068.53	0.32618	7299.8	0.32928
72.421	0.1528	10512.1	0.1594	72.421	0.19611	10512.3	0.20438	72.421	0.22842	10505.8	0.2383	72.42	0.25232	10505.8	0.26323	3251.55	0.32628	7007.09	0.32918
79.384	0.1528	10275.5	0.1593	79.384	0.19611	10275.8	0.20425	79.384	0.22842	10269.2	0.23815	79.383	0.25232	10269.2	0.26307	3435.76	0.32638	6709.35	0.32908
86.723	0.1528	10037.4	0.1593	86.723	0.19611	10037.9	0.20425	86.723	0.22842	10031.2	0.23815	86.722	0.25232	10031.2	0.26307	3621.78	0.32638	6407.72	0.32898
94.575	0.1529	9801.92	0.1592	94.575	0.19624	9802.45	0.20413	94.575	0.22857	9795.66	0.238	94.574	0.25249	9795.66	0.2629	3808.91	0.32648	6102.54	0.32878
103.171	0.1529	9569.68	0.1591	103.171	0.19624	9570.3	0.204	103.171	0.22857	9563.42	0.23785	103.17	0.25249	9563.42	0.26274	3997.81	0.32658	5793.5	0.32868
112.656	0.1529	9340.5	0.159	112.656	0.19624	9341.21	0.20387	112.656	0.22857	9334.25	0.2377	112.655	0.25249	9334.25	0.26257	4187.78	0.32668	5483.86	0.32848
123.166	0.1529	9113.98	0.1589	123.166	0.19624	9114.77	0.20374	123.166	0.22857	9107.73	0.23755	123.165	0.25249	9107.73	0.26241	4379.42	0.32678	5173.85	0.32838
134.805	0.1529	8889.75	0.1588	134.805	0.19624	8890.63	0.20361	134.805	0.22857	8883.5	0.2374	134.804	0.25249	8883.5	0.26224	4572.14	0.32698	4865.97	0.32828
147.778	0.1529	8665.79	0.1587	147.778	0.19624	8666.75	0.20348	147.778	0.22857	8659.53	0.23725	147.777	0.25249	8659.53	0.26208	4766.56	0.32708	4560.57	0.32808
162.234	0.153	8440.82	0.1586	162.234	0.19637	8441.87	0.20335	162.234	0.22872	8434.56	0.2371	162.233	0.25266	8434.56	0.26191	4962.08	0.32718	4257.22	0.32798
178.433	0.153	8214.65	0.1585	178.433	0.19637	8215.78	0.20323	178.433	0.22872	8208.39	0.23695	178.432	0.25266	8208.39	0.26174	5159.3	0.32728	3957.99	0.32788
196.654	0.153	7987.5	0.1584	196.654	0.19637	7988.73	0.2031	196.654	0.22872	7981.24	0.2368	196.653	0.25266	7981.24	0.26158	5357.56	0.32728	3660.87	0.32778
217.265	0.153	7759.71	0.1583	217.265	0.19637	7761.02	0.20297	217.265	0.22872	7753.45	0.23665	217.264	0.25266	7753.45	0.26141	5557.6	0.32738	3365.07	0.32768
240.671	0.1531	7531.24	0.1582	240.671	0.1965	7532.64	0.20284	240.671	0.22887	7524.98	0.2365	240.67	0.25282	7524.98	0.26125	5758.71	0.32748	3069.11	0.32758
267.393	0.1531	7301.82	0.1581	267.393	0.1965	7303.3	0.20271	267.393	0.22887	7295.56	0.23635	267.392	0.25282	7295.56	0.26108	5961.52	0.32758	2771.11	0.32748
298.011	0.1531	7071.16	0.158	298.011	0.1965	7072.73	0.20258	298.011	0.22887	7064.9	0.2362	298.01	0.25282	7064.9	0.26092	6165.36	0.32768	2471.76	0.32738
333.147	0.1531	6838.8	0.158	333.147	0.1965	6840.46	0.20258	333.147	0.22887	6832.55	0.2362	333.146	0.25282	6832.55	0.26092	6371.01	0.32778	2169.53	0.32718
373.522	0.1531	6604.37	0.1579	373.522	0.1965	6606.11	0.20246	373.522	0.22887	6598.11	0.23605	373.521	0.25282	6598.11	0.26075	6577.68	0.32788	1871.32	0.32708
419.831	0.1531	6367.23	0.1578	419.831	0.1965	6368.06	0.20233	419.831	0.22887	6360.97	0.2359	419.83	0.25282	6360.97	0.26059	6786.04	0.32798	1580.3	0.32688
472.684	0.1532	6127.26	0.1577	472.684	0.19662	6127.18	0.2022	472.684	0.22902	6121	0.23575	472.683	0.25299	6121	0.26042	6995.41	0.32808	1300.57	0.32678
532.601	0.1532	5884.75	0.1576	532.601	0.19662	5883.76	0.20207	532.601	0.22902	5878.49	0.2356	532.6	0.25299	5878.49	0.26026	7206.53	0.32818	1041.13	0.32668
599.961	0.1532	5640	0.1575	599.961	0.19662	5638.09	0.20194	599.961	0.22902	5633.74	0.23545	599.96	0.25299	5633.74	0.26009	7418.43	0.32828	807.96	0.32658
674.923	0.1532	5393.03	0.1574	674.923	0.19662	5391.21	0.20181	674.923	0.22902	5386.77	0.2353	674.922	0.25299	5386.77	0.25993	7631.61	0.32838	604.955	0.32648
757.447	0.1533	5143.69	0.1572	757.447	0.19675	5141.96	0.20156	757.447	0.22917	5137.44	0.23501	757.446	0.25315	5137.44	0.2596	7845.21	0.32848	430.599	0.32638
847.373	0.1533	4892.06	0.1571	847.373	0.19675	4890.42	0.20143	847.373	0.22917	4885.81	0.23486	847.372	0.25315	4885.81	0.25943	8059.66	0.32858	288.748	0.32618
944.431	0.1533	4637.6	0.157	944.431	0.19675	4636.04	0.2013	944.431	0.22917	4631.34	0.23471	944.43	0.25315	4631.34	0.25927	8274.06	0.32858	168.057	0.32608
1048.15	0.1533	4379.57	0.1569	1048.15	0.19675	4378.1	0.20117	1048.15	0.22917	4373.31	0.23456	1048.15	0.25315	4373.31	0.2591	8489.07	0.32868	70.906	0.32598
1158.05	0.1534	4117.55	0.1568	1158.05	0.19688	4116.17	0.20104	1158.05	0.22932	4111.3	0.23441	1158.04	0.25332	4111.3	0.25894	8704.27	0.32878	20.742	0.32578
1273.65	0.1534	3851.61	0.1567	1273.65	0.19688	3850.31	0.20092	1273.65	0.22932	3845.35	0.23426	1273.64	0.25332	3845.35	0.25877	8920.68	0.32888
1394.32	0.1534	3581.93	0.1566	1394.32	0.19688	3580.72	0.20079	1394.32	0.22932	3575.67	0.23411	1394.32	0.25332	3575.67	0.2586	9137.86	0.32898
1519.43	0.1535	3308.82	0.1565	1519.43	0.19701	3307.7	0.20066	1519.43	0.22947	3302.57	0.23396	1519.43	0.25348	3302.57	0.25844	9357	0.32908
1648.5	0.1535	3033.33	0.1564	1648.5	0.19701	3032.29	0.20053	1648.5	0.22947	3027.07	0.23381	1648.5	0.25348	3027.07	0.25827	9577.5	0.32918
1781.05	0.1536	2756.95	0.1563	1781.05	0.19714	2756	0.2004	1781.05	0.22962	2750.69	0.23366	1781.04	0.25365	2750.69	0.25811	9800.17	0.32928
1916.73	0.1537	2481.71	0.1562	1916.73	0.19727	2480.85	0.20027	1916.73	0.22977	2475.45	0.23351	1916.73	0.25381	2475.45	0.25794	10024.1	0.32938
2055.18	0.1537	2210.02	0.156	2055.18	0.19727	2209.24	0.20002	2055.18	0.22977	2203.76	0.23321	2055.18	0.25381	2203.76	0.25761	10250.1	0.32948
2196.18	0.1538	1944.93	0.1559	2196.18	0.19739	1944.25	0.19989	2196.18	0.22992	1938.68	0.23306	2196.18	0.25398	1938.68	0.25745	10477.1	0.32948
2339.52	0.1539	1690.35	0.1558	2339.52	0.19752	1689.74	0.19976	2339.52	0.23007	1684.09	0.23291	2339.52	0.25414	1684.09	0.25728	10705.6	0.32958
2485.03	0.154	1451.58	0.1558	2485.03	0.19765	1451.07	0.19976	2485.03	0.23022	1445.32	0.23291	2485.03	0.25431	1445.32	0.25728	10935	0.32968
2632.41	0.1541	1232.95	0.1557	2632.41	0.19778	1232.53	0.19963	2632.41	0.23037	1226.69	0.23276	2632.41	0.25447	1226.69	0.25712	11166.1	0.32978
2781.48	0.1542	1037.35	0.1556	2781.48	0.19791	1037.02	0.19963	2781.48	0.23052	1031.1	0.23261	2781.48	0.25464	1031.1	0.25695	11398.1	0.32988
2932.11	0.1543	866.916	0.1556	2932.11	0.19804	866.668	0.19963	2932.11	0.23067	860.66	0.23261	2932.11	0.2548	860.66	0.25695	11632.1	0.32998
3084.14	0.1543	722.675	0.1555	3084.14	0.19804	722.515	0.19951	3084.14	0.23067	716.419	0.23246	3084.14	0.2548	716.419	0.25679	11867.3	0.33008
3237.43	0.1544	603.001	0.1555	3237.43	0.19816	602.929	0.19951	3237.43	0.23082	596.745	0.23246	3237.43	0.25497	596.745	0.25679	12104.7	0.33018
3391.85	0.1545	502.914	0.1555	3391.85	0.19829	502.93	0.19951	3391.85	0.23097	496.658	0.23246	3391.85	0.25513	496.658	0.25679	12343.5	0.33038
3547.32	0.1545	420.309	0.1554	3547.32	0.19829	420.413	0.19938	3547.32	0.23097	414.053	0.23231	3547.32	0.25513	414.053	0.25662	12584.4	0.33048
3703.62	0.1546	352.735	0.1554	3703.62	0.19842	352.927	0.19938	3703.62	0.23112	346.479	0.23231	3703.62	0.2553	346.479	0.25662	12826.5	0.33058
3860.35	0.1547	297.414	0.1554	3860.35	0.19855	297.694	0.19938	3860.35	0.23127	291.158	0.23231	3860.35	0.25546	291.158	0.25662	13070.2	0.33078
4017.45	0.1548	251.777	0.1553	4017.45	0.19868	252.145	0.19925	4017.45	0.23141	245.521	0.23216	4017.45	0.25563	245.521	0.25646	13314.3	0.33088
4174.91	0.1549	215.045	0.1553	4174.91	0.1988	215.501	0.19925	4174.91	0.23156	208.789	0.23216	4174.91	0.2558	208.789	0.25646	13559.5	0.33108
4332.72	0.155	186.146	0.1553	4332.72	0.1988	186.69	0.19925	4332.72	0.23171	179.89	0.23216	4332.72	0.25596	179.89	0.25646	13804.9	0.33118
4490.94	0.155	163.23	0.1553	4490.94	0.19893	163.862	0.19925	4490.94	0.23171	156.974	0.23216	4490.94	0.25596	156.974	0.25646	14051.4	0.33138
4650	0.1551	144.931	0.1553	4650	0.19906	145.651	0.19925	4650	0.23186	138.675	0.23216	4650	0.25613	138.675	0.25646	14298.7	0.33148
4810.12	0.1552	130.135	0.1552	4810.12	0.19919	130.943	0.19912	4810.13	0.23201	123.879	0.23201	4810.13	0.25629	123.879	0.25629	14548.3	0.33168
4971.08	0.1553	117.933	0.1552	4971.08	0.19932	118.829	0.19912	4971.08	0.23216	111.677	0.23201	4971.08	0.25646	111.677	0.25629	14799.6	0.33178
5132.69	0.1554	107.668	0.1552	5132.69	0.19945	108.652	0.19912	5132.7	0.23231	101.412	0.23201	5132.7	0.25662	101.412	0.25629	15053.6	0.33188
5295.01	0.1555	98.736	0.1552	5295.01	0.19957	99.808	0.19912	5295.01	0.23246	92.48	0.23201	5295.01	0.25679	92.48	0.25629	15309.6	0.33208
5458.07	0.1556	90.667	0.1552	5458.07	0.1997	91.827	0.19912	5458.07	0.23261	84.411	0.23201	5458.07	0.25695	84.411	0.25629	15568.2	0.33218
5621.79	0.1557	83.092	0.1552	5621.79	0.19983	84.34	0.19912	5621.79	0.23276	76.836	0.23201	5621.79	0.25712	76.836	0.25629	15828.4	0.33238
5786.42	0.1558	75.82	0.1552	5786.42	0.19996	77.156	0.19912	5786.42	0.23291	69.564	0.23201	5786.42	0.25728	69.564	0.25629	16090.9	0.33248
5952.36	0.1558	68.694	0.1551	5952.36	0.19996	70.118	0.19899	5952.36	0.23291	62.438	0.23186	5952.36	0.25728	62.438	0.25613	16354.5	0.33268
6119.76	0.1559	61.654	0.1551	6119.76	0.20009	63.166	0.19899	6119.77	0.23306	55.398	0.23186	6119.77	0.25745	55.398	0.25613	16620	0.33288
6288.56	0.156	54.832	0.1551	6288.56	0.20022	56.432	0.19899	6288.57	0.23321	48.576	0.23186	6288.57	0.25761	48.576	0.25613	16886.6	0.33298
6458.62	0.1561	48.265	0.1551	6458.62	0.20035	49.953	0.19899	6458.62	0.23336	42.009	0.23186	6458.62	0.25778	42.009	0.25613	17155.2	0.33318
6629.87	0.1562	42.031	0.1551	6629.87	0.20047	43.807	0.19899	6629.87	0.23351	35.775	0.23186	6629.87	0.25794	35.775	0.25613	17424.8	0.33338
6802.1	0.1562	35.992	0.155	6802.1	0.20047	37.856	0.19886	6802.1	0.23351	29.736	0.23171	6802.1	0.25794	29.736	0.25596	17696.3	0.33348
6975.11	0.1563	30.367	0.155	6975.11	0.2006	32.319	0.19886	6975.12	0.23366	24.111	0.23171	6975.11	0.25811	24.111	0.25596	17968.8	0.33368
7148.79	0.1564	25.198	0.155	7148.79	0.20073	27.238	0.19886	7148.8	0.23381	18.942	0.23171	7148.8	0.25827	18.942	0.25596	18243.1	0.33378
7323.14	0.1565			7323.14	0.20086			7323.14	0.23396		--	7323.14	0.25844			18518.4	0.33398
7498.26	0.1566			7498.26	0.20099			7498.26	0.23411		--	7498.26	0.2586			18795.6	0.33408
7674.01	0.1566			7674.01	0.20099			7674.02	0.23411		--	7674.02	0.2586			19073.7	0.33418
7850.62	0.1567			7850.62	0.20112			7850.62	0.23426		--	7850.62	0.25877			19354.3	0.33438
8028	0.1568			8028	0.20124			8028	0.23441		--	8028	0.25894			19638.3	0.33448
8206.17	0.1569			8206.17	0.20137			8206.17	0.23456		--	8206.17	0.2591			19929.6	0.33458
8384.85	0.157			8384.85	0.2015			8384.86	0.23471		--	8384.86	0.25927			20229.5	0.33478
8563.86	0.1571			8563.86	0.20163			8563.86	0.23486		--	8563.86	0.25943			20542	0.33488
8742.96	0.1572			8742.96	0.20176			8742.97	0.23501		--	8742.97	0.2596			20868.3	0.33508
8921.89	0.1572			8921.89	0.20176			8921.9	0.23501		--	8921.89	0.2596			21209.9	0.33518
9100.82	0.1573			9100.82	0.20189			9100.82	0.23515		--	9100.82	0.25976			21563.6	0.33538
9280.17	0.1574			9280.17	0.20201			9280.17	0.2353		--	9280.17	0.25993			21927.7	0.33558
9460.61	0.1575			9460.61	0.20214			9460.61	0.23545		--	9460.61	0.26009			22299.5	0.33578
9642.86	0.1576			9642.86	0.20227			9642.86	0.2356		--	9642.86	0.26026			22676.9	0.33588
9827.52	0.1576			9827.52	0.20227			9827.53	0.2356		--	9827.52	0.26026			23057.6	0.33608
10015.1	0.1577			10015.1	0.2024			10015.1	0.23575		--	10015.1	0.26042			23441.8	0.33628
10205.7	0.1578			10205.7	0.20253			10205.7	0.2359		--	10205.7	0.26059			23828.9	0.33638
10399	0.1579			10399	0.20266			10399	0.23605		--	10399	0.26075			24219.4	0.33658
10594.5	0.158			10594.5	0.20278			10594.5	0.2362		--	10594.5	0.26092			24612.3	0.33678
10791.9	0.1581			10791.9	0.20291			10791.9	0.23635		--	10791.9	0.26108			25006	0.33688
10990.8	0.1582			10990.8	0.20304			10990.8	0.2365		--	10990.8	0.26125			25400.6	0.33708
11191.1	0.1583			11191.1	0.20317			11191.1	0.23665		--	11191.1	0.26141			25794.9	0.33728
11392.5	0.1583			11392.5	0.20317			11392.5	0.23665		--	11392.5	0.26141			26187.8	0.33738
11595	0.1584			11595	0.2033			11595	0.2368		--	11595	0.26158			26579.9	0.33758
11798.7	0.1585			11798.7	0.20343			11798.7	0.23695		--	11798.7	0.26174			26973.8	0.33768
12003.5	0.1586			12003.5	0.20355			12003.5	0.2371		--	12003.5	0.26191			27369.5	0.33788
12209.4	0.1587			12209.4	0.20368			12209.4	0.23725		--	12209.4	0.26208			27767.8	0.33798
12416.5	0.1588			12416.5	0.20381			12416.5	0.2374		--	12416.5	0.26224			28170.8	0.33818
12624.9	0.1589			12624.9	0.20394			12624.9	0.23755		--	12624.9	0.26241			28578.3	0.33838
12834.6	0.159			12834.6	0.20407			12834.6	0.2377		--	12834.6	0.26257			28987.9	0.33848
13045.5	0.159			13045.5	0.20407			13045.5	0.2377		--	13045.5	0.26257			29401.6	0.33868
13257.7	0.1591			13257.7	0.2042			13257.7	0.23785		--	13257.7	0.26274			29817.7	0.33888
13471.2	0.1592			13471.2	0.20432			13471.3	0.238		--	13471.3	0.2629
13686	0.1593			13686	0.20445			13686	0.23815		--	13686	0.26307
13902.1	0.1594			13902.1	0.20458			13902.1	0.2383		--	13902.1	0.26323
14119.6	0.1595			14119.6	0.20471			14119.6	0.23845		--	14119.6	0.2634
14338.3	0.1596			14338.3	0.20484			14338.3	0.2386		--	14338.3	0.26356
14558.4	0.1597			14558.4	0.20497			14558.4	0.23875		--	14558.4	0.26373
14779.9	0.1598			14779.9	0.20509			14779.9	0.2389		--	14779.9	0.26389
15002.8	0.1599			15002.8	0.20522			15002.8	0.23904		--	15002.8	0.26406
15227.1	0.16			15227.1	0.20535			15227.1	0.23919		--	15227.1	0.26422
15452.7	0.1601			15452.7	0.20548			15452.7	0.23934		--	15452.7	0.26439
15679.6	0.1602			15679.6	0.20561			15679.6	0.23949		--	15679.6	0.26455
15907.8	0.1603			15907.8	0.20574			15907.8	0.23964		--	15907.8	0.26472
16137.3	0.1604			16137.3	0.20586			16137.3	0.23979		--	16137.3	0.26488
16368	0.1605			16368	0.20599			16368	0.23994		--	16368	0.26505
16599.9	0.1606			16599.9	0.20612			16599.9	0.24009		--	16599.9	0.26522
16833	0.1607			16833	0.20625			16833	0.24024		--	16833	0.26538
17067.3	0.1608			17067.3	0.20638			17067.3	0.24039		--	17067.3	0.26555
17302.7	0.1609			17302.7	0.20651			17302.7	0.24054		--	17302.7	0.26571
17539.2	0.161			17539.2	0.20663			17539.2	0.24069		--	17539.2	0.26588
17777	0.1611			17777	0.20676			17777	0.24084		--	17777	0.26604
18015.9	0.1612			18015.9	0.20689			18015.9	0.24099		--	18015.9	0.26621
18256	0.1613			18256	0.20702			18256	0.24114		--	18256	0.26637
18497.3	0.1614			18497.3	0.20715			18497.3	0.24129		--	18497.3	0.26654
18739.8	0.1615			18739.8	0.20728			18739.8	0.24144		--	18739.8	0.2667
18983.4	0.1616			18983.4	0.2074			18983.4	0.24159		--	18983.4	0.26687
19228.2	0.1617			19228.2	0.20753			19228.2	0.24174		--	19228.2	0.26703
19474.1	0.1618			19474.1	0.20766			19474.1	0.24189		--	19474.1	0.2672
19721.1	0.1619			19721.1	0.20779			19721.1	0.24204		--	19721.1	0.26736
19969.2	0.162			19969.2	0.20792			19969.2	0.24219		--	19969.2	0.26753
20218.5	0.1621			20218.5	0.20805			20218.5	0.24234		--	20218.5	0.26769
20468.8	0.1622			20468.8	0.20817			20468.8	0.24249		--	20468.8	0.26786
20720.3	0.1623			20720.3	0.2083			20720.3	0.24264		--	20720.3	0.26802
20973	0.1624			20973	0.20843			20973	0.24278		--	20973	0.26819
21226.7	0.1625			21226.7	0.20856			21226.7	0.24293		--	21226.7	0.26836
21481.7	0.1626			21481.7	0.20869			21481.7	0.24308		--	21481.7	0.26852
21737.8	0.1627			21737.8	0.20882			21737.8	0.24323		--	21737.8	0.26869
21995.1	0.1628			21995.1	0.20894			21995.1	0.24338		--	21995.1	0.26885
22254.8	0.1629			22254.8	0.20907			22254.8	0.24353		--	22254.8	0.26902
22520.1	0.163			22520.1	0.2092			22520.1	0.24368		--	22520.1	0.26918
22791.1	0.1631			22791.1	0.20933			22791.1	0.24383		--	22791.1	0.26935
23067.8	0.1633			23067.8	0.20959			23067.8	0.24413		--	23067.8	0.26968
23350.2	0.1634			23350.2	0.20972			23350.2	0.24428		--	23350.2	0.26984
23638.3	0.1635			23638.3	0.20984			23638.3	0.24443		--	23638.3	0.27001
23930	0.1636			23930	0.20997			23930	0.24458		--	23930	0.27017
24231.6	0.1638			24231.6	0.21023			24231.6	0.24488		--	24231.6	0.2705
24551.9	0.1639			24551.9	0.21036			24551.9	0.24503		--	24551.9	0.27067
24900	0.1641			24900	0.21061			24900	0.24533		--	24900	0.271
25285.1	0.1642			25285.1	0.21074			25285.1	0.24548		--	25285.1	0.27116
25715.1	0.1644			25715.1	0.211			25715.1	0.24578		--	25715.1	0.2715
26186.2	0.1646			26186.2	0.21126			26186.2	0.24608		--	26186.2	0.27183
26689.3	0.1649			26689.3	0.21164			26689.3	0.24653		--	26689.3	0.27232
27215.3	0.1651			27215.3	0.2119			27215.3	0.24682		--	27215.3	0.27265
27754.2	0.1653			27754.2	0.21215			27754.2	0.24712		--	27754.2	0.27298
28296.1	0.1656			28296.1	0.21254			28296.1	0.24757		--	28296.1	0.27348
28818.3	0.1658			28818.3	0.2128			28818.3	0.24787		--	28818.3	0.27381
29342.9	0.166			29342.9	0.21305			29342.9	0.24817		--	29342.9	0.27414
29743.8	0.1662			29743.8	0.21331			29743.8	0.24847		--	29743.8	0.27447
