# Supplementary material for: Effect of microwave irradiation cycles on the pore structures and fractal dimension of coals with different ranks
Source: PLoS One. 2026 Jul 29;21(7):e0343007. doi: 10.1371/journal.pone.0343007 (PMC13419212; doi:10.1371/journal.pone.0343007)
Supplement: S1 Data — (ZIP) [file pone.0343007.s001.zip › S1 Data. Minimal data set/Micropore and small pore size distribution data.xlsx]

## Sheet: Subbituminous coal 
Raw coal		1 cylce		3 cylces		5 cylces		10 cylces
d	dV/d(logd)	d	dV/d(logd)	d	dV/d(logd)	d	dV/d(logd)	d	dV/d(logd)
272.842	0.00538	256.184	0.00568	1.68335	0.00672	236.857	0.00675	257.554	0.00851
132.567	0.00528	145.832	0.00581	1.80581	0.00634	139.326	0.00699	122.891	0.00765
93.215	--	107.364	0.00671	1.90345	0.00647	102.883	0.00734	89.6465	--
48.927	0.00615	74.128	--	2.06595	0.00575	76.6962	--	48.7605	0.00827
31.524	0.00698	44.527	0.00642	2.17767	0.00402	47.7543	0.00761	31.4622	0.00874
23.142	0.00786	32.564	0.00765	2.26872	0.00201	39.5101	0.00755	22.9956	0.00892
18.312	0.00855	21.217	0.00839	2.46357	0.00123	30.1285	0.00838	18.0327	0.00917
15.176	0.00948	18.785	0.00875	2.78549	0.00164	24.6725	0.00839	14.8725	0.00877
12.665	0.0104	15.546	0.00896	3.14962	0.00251	15.2148	0.0098	12.3876	0.00855
11.091	0.01087	12.986	0.00885	4.14638	0.00386	12.1084	0.00983	10.7942	0.00747
9.262	0.01135	10.742	0.00953	4.52671	0.00435	10.4128	0.00923	8.94217	0.00566
7.607	0.01204	9.231	0.0099	4.79948	0.00502	8.45319	0.0081	7.30382	0.00471
6.404	0.0117	8.397	0.01032	5.68692	0.0064	7.13182	0.00695	6.39515	0.00426
5.516	0.01054	7.353	0.00991	6.02958	0.00705	6.24358	0.00603	5.59136	0.00304
4.817	0.00978	6.946	0.0094	6.39289	0.00778	5.36744	0.00485	4.8184	0.00236
4.247	0.00831	6.258	0.00861	7.06145	0.00862	5.21706	0.00433	2.13236	7.48e-05
3.772	0.00647	5.971	0.00892	7.93799	0.00932	3.47208	0.0032	1.97112	0.00316
3.366	0.00565	5.536	0.00829	8.61558	0.0096	2.98167	0.00175	1.87384	0.0044
3.014	0.00392	5.28	0.0076	10.5118	0.01006	2.66028	0.00206	1.77648	0.00471
2.695	0.00305	4.896	0.00625	12.026	0.00969	2.24218	0.0009903
2.41	0.00196	4.716	0.00645	13.1291	0.00921	2.01942	0.0044
2.15	0.0018	4.25	0.00483	14.4175	0.00914	2.00035	0.00509
1.991	0.00746	3.554	0.00285	16.6885	0.0091	1.85439	0.00489
1.894	0.00557	3.175	0.00295	17.7979	0.00898	1.70328	0.00521
1.797	0.00752	2.809	0.00193	21.0892	0.00867
1.7	0.007	2.371	0.00141	25.731	0.00827
		2.08	0.00661	36.7675	0.00742
		2.08	0.00479	42.8089	0.00694
		1.984	0.00545	49.5523	0.00684
		1.859	0.00705
		1.758	0.0066

## Sheet: Bituminous coal
Raw coal		1 cylce		3 cylces		5 cylces		10 cylces
d	dV/d(logd)	d	dV/d(logd)	d	dV/d(logd)	d	dV/d(logd)	d	dV/d(logd)
295.824	0.00189	281.524	0.00218	48.765	0.00116	265.427	0.00231	248.326	0.00261
126.573	0.0017	185.237	0.00194	41.328	0.00124	134.082	0.00203	122.415	0.00228
91.037	--	115.682	0.00175	37.892	0.0012	87.615	--	89.274	--
49.125	0.0009835	86.892	--	34.415	0.00101	64.892	--	46.892	0.00143
39.325	0.0009545	70.315	--	30.012	0.0008415	50.723	0.00133	37.648	0.00158
29.642	0.0006378	48.627	0.00109	24.583	0.0006712	40.915	0.00139	28.123	0.000981
21.912	0.000559	39.127	0.00119	20.746	0.0005803	31.874	0.000987	20.875	0.0005695
17.342	0.0006155	29.015	0.0007145	15.897	0.0005985	26.241	0.0007932	16.493	0.000612
12.852	0.0003042	22.874	0.0005602	13.628	0.0003295	23.465	0.0006312	12.104	0.0001418
9.782	0.0002533	15.382	0.0006075	10.934	0.0002261	17.602	0.0005611	3.472	9.32e-05
7.811	0.0001725	13.217	0.0002461	7.641	0.0001876	11.987	0.0002125	3.032	0.0003615
6.455	0.0002208	11.674	0.0003118	6.845	0.0001648	9.503	0.0001688	2.651	0.00139
5.455	0.0003345	8.792	0.0001905	5.982	0.0001728	6.372	0.000143	2.317	0.00122
4.675	0.0003962	6.864	0.0001426	5.586	0.0002203	5.278	0.0002204	2.021	0.00149
4.058	0.0003548	5.438	0.0002953	4.715	0.0002846	4.116	0.0001765	1.689	0.00133
3.547	0.0005672	4.938	0.0003892	4.367	0.0002388	3.287	0.0002502
3.109	0.00105	3.934	0.0002869	3.689	0.0003028	3.001	0.000621
2.736	0.00113	3.291	0.0006888	3.342	0.0004618	2.812	0.00119
2.406	0.00136	3.072	0.000653	2.891	0.0008385	2.551	0.00135
2.109	0.00151	2.756	0.0009842	2.695	0.00116	2.367	0.00131
1.773	0.0016	2.442	0.00141	2.618	0.00129	2.254	0.00143
		2.264	0.0014	2.401	0.00138	2.007	0.00146
		1.936	0.0015	2.322	0.00135	1.663	0.00141
		1.748	0.00147	2.186	0.00141
				1.997	0.0014
				1.817	0.00139
				1.667	0.00143

## Sheet: Anthracite coal
Raw coal		1 cylce		3 cylces		5 cylces		10 cylces
d	dV/d(logd)	d	dV/d(logd)	d	dV/d(logd)	d	dV/d(logd)	d	dV/d(logd)
75.6248	--	74.8322	--	46.2358	0.0006975	76.5881	--	73.1567	--
43.8354	0.0003815	43.5415	0.0006088	29.3408	0.0005665	44.5825	0.0007972	46.5423	0.00111
28.9468	0.0002885	28.8123	0.0004238	22.3476	0.0005376	29.4056	0.0006892	33.7094	0.0008678
21.5564	0.0003315	21.3657	0.0004718	17.6232	0.0004065	21.6166	0.0006323	24.8334	0.0008201
17.1987	0.000321	16.8318	0.0003005	14.5542	0.0004065	17.0857	0.0005047	18.9077	0.0006102
12.789	0.0002381	13.7461	0.0003785	10.9954	0.0002658	12.6121	0.0003605	13.3342	0.0005051
9.70292	0.0001168	9.51322	0.0002445	9.43946	0.0001985	9.51196	0.0001758	10.6018	0.0003715
7.74803	0.0001194	6.06811	1.812e-05	6.83314	0.0001114	6.31608	0.0001432	8.90351	0.0001905
6.40531	0.0003072	3.48524	8.351e-05	5.14009	6.782e-05	4.02005	3.095e-05	7.39551	0.000267
5.40972	0.0002378	3.05761	0.00115	3.81726	9.695e-05	3.51091	0.0002605	5.62997	0.0001905
4.63985	0.0002978	2.6831	0.0009438	3.34662	0.0003925	3.0792	0.0004988	4.62594	1.905e-05
4.01469	0.0001474	2.35107	0.00165	3.11378	0.0006153	2.69956	0.0005779	3.59862	0.0001335
3.50284	0.0007028	2.05658	0.00166	2.90901	0.0007801	2.37341	0.00127	3.29783	0.0002287
3.06885	0.0009285	1.72078	0.00203	2.60469	0.0008725	2.07681	0.00139	3.15752	0.0004576
2.69127	0.00112			2.49642	0.00116	1.73653	0.00176	2.53834	0.0004482
2.35983	0.00211			2.35244	0.0015			2.4038	0.0009914
2.06459	0.00213			2.09701	0.00156			2.22677	0.00122
1.72748	0.00227			1.7249	0.00193			2.06297	0.00116
								1.71347	0.00156
