# Supplementary material for: Effect of microwave irradiation cycles on the pore structures and fractal dimension of coals with different ranks
Source: PLoS One. 2026 Jul 29;21(7):e0343007. doi: 10.1371/journal.pone.0343007 (PMC13419212; doi:10.1371/journal.pone.0343007)
Supplement: S1 Data — (ZIP) [file pone.0343007.s001.zip › S1 Data. Minimal data set/The volume and specific surface area data.xlsx]

## Sheet: Subbituminous coal
Raw coal						1 cylce						3 cylces						5 cylces						10 cylces
Micropore		Small pore		Macropore		Micropore		Small pore		Macropore		Micropore		Small pore		Macropore		Micropore		Small pore		Macropore		Micropore		Small pore		Macropore
Specific surface area	Volume	Specific surface area	Volume	Specific surface area	Volume	Specific surface area	Volume	Specific surface area	Volume	Specific surface area	Volume	Specific surface area	Volume	Specific surface area	Volume	Specific surface area	Volume	Specific surface area	Volume	Specific surface area	Volume	Specific surface area	Volume	Specific surface area	Volume	Specific surface area	Volume	Specific surface area	Volume
0.509	0.000512	0.176	0.000882	0.408	0.08	0.447	0.000452	0.19	0.000915	0.371	0.101	0.392	0.000378	0.196	0.000936	0.341	0.105	0.334	0.00032	0.209	0.000941	0.337	0.107	0.195	0.000172	0.233	0.000969	0.299	0.119

## Sheet: Bituminous coal
Raw coal						1 cylce						3 cylces						5 cylces						10 cylces
Micropore		Small pore		Macropore		Micropore		Small pore		Macropore		Micropore		Small pore		Macropore		Micropore		Small pore		Macropore		Micropore		Small pore		Macropore
Specific surface area	Volume	Specific surface area	Volume	Specific surface area	Volume	Specific surface area	Volume	Specific surface area	Volume	Specific surface area	Volume	Specific surface area	Volume	Specific surface area	Volume	Specific surface area	Volume	Specific surface area	Volume	Specific surface area	Volume	Specific surface area	Volume	Specific surface area	Volume	Specific surface area	Volume	Specific surface area	Volume
0.874	0.00056	0.0958	0.00067	0.596	0.104	0.846	0.000522	0.0979	0.00074	0.519	0.193	0.811	0.000473	0.0996	0.000785	0.484	0.276	0.801	0.000451	0.1026	0.000864	0.454	0.307	0.776	0.000429	0.1087	0.00101	0.26	0.398

## Sheet: Anthracite coal
Raw coal						1 cylce						3 cylces						5 cylces						10 cylces
Micropore		Small pore		Macropore		Micropore		Small pore		Macropore		Micropore		Small pore		Macropore		Micropore		Small pore		Macropore		Micropore		Small pore		Macropore
Specific surface area	Volume	Specific surface area	Volume	Specific surface area	Volume	Specific surface area	Volume	Specific surface area	Volume	Specific surface area	Volume	Specific surface area	Volume	Specific surface area	Volume	Specific surface area	Volume	Specific surface area	Volume	Specific surface area	Volume	Specific surface area	Volume	Specific surface area	Volume	Specific surface area	Volume	Specific surface area	Volume
1.048	0.000734	0.0675	0.000258	0.11	0.158	0.907	0.000689	0.0732	0.00035	0.105	0.201	0.882	0.000651	0.083	0.000393	0.099	0.222	0.874	0.000641	0.0858	0.000469	0.097	0.258	0.819	0.000618	0.0952	0.00068	0.095	0.318
